# Supplementary material for: Building an annotated corpus for automatic metadata extraction from multilingual journal article references
Source: PLoS One. 2023 Jan 20;18(1):e0280637. doi: 10.1371/journal.pone.0280637 (PMC9858828; doi:10.1371/journal.pone.0280637)
Supplement: S1 File — (XLSX) [file pone.0280637.s001.xlsx]

## Sheet: TOTAL_12887_REF
REF_CNT	REF_ID	REF	LANG	AUT_ANSWER	AUT_BERT-REF1	Levenshtein distance	AUT_GROBID	Levenshtein distance	TIT_ANSWER	TIT_BERT-REF1	Levenshtein distance	TIT_GROBID	Levenshtein distance	YEAR_ANSWER	YEAR_BERT-REF1	Levenshtein distance	YEAR_GROBID	Levenshtein distance	JOU_ANSWER	JOU_BERT-REF1	Levenshtein distance	JOU_GROBID	Levenshtein distance	VOL_ANSWER	VOL_BERT-REF1	Levenshtein distance	VOL_GROBID	Levenshtein distance	ISS_ANSWER	ISS_BERT-REF1	Levenshtein distance	ISS_GROBID	Levenshtein distance	PAGE_ANSWER	PAGE_BERT-REF1	Levenshtein distance	PAGE_GROBID	Levenshtein distance
1	DSOHBA_2021_v48n3_310_043	Oouchida Y, Sudo T, Inamura T, et al. Maladaptive change of body representation in the brain after damage to central or peripheral nervous system. Neurosci Res 2016;104:38-43.	eng	Oouchida Y, Sudo T, Inamura T, et al	Oouchida Y, Sudo T, Inamura T, et al	1.0	Oouchida Y, Sudo T, Inamura T, et al	1.0	Maladaptive change of body representation in the brain after damage to central or peripheral nervous system	Maladaptive change of body representation in the brain after damage to central or peripheral nervous system	1.0	Maladaptive change of body representation in the brain after damage to central or peripheral nervous system	1.0	2016	2016	1.0	2016	1.0	Neurosci Res	Neurosci Res	1.0	Neurosci Res	1.0	104	104	1.0	104	1.0			1.0		1.0	38-43	38-43	1.0	38-43	1.0
2	HRSCBX_2021_v35n3_256_027	Wang, Y., S. Chen, R.B. Blair, P. Jiang and P. Ding(2009) Nest composition adjustments by Chinese Bulbuls Pycnonotus sinensis in an urbanized landscape of Hangzhou (E China). Acta Ornithologica 44(2): 185-192.	eng	Wang, Y., S. Chen, R.B. Blair, P. Jiang and P. Ding	Wang, Y., S. Chen, R.B. Blair, P. Jiang and P. Ding	1.0	Wang, Y., S. Chen, R.B. Blair, P. Jiang and P. Ding	1.0	Nest composition adjustments by Chinese Bulbuls Pycnonotus sinensis in an urbanized landscape of Hangzhou (E China)	Nest composition adjustments by Chinese Bulbuls Pycnonotus sinensis in an urbanized landscape of Hangzhou (E China)	1.0	Nest composition adjustments by Chinese Bulbuls Pycnonotus sinensis in an urbanized landscape of Hangzhou (E China)	1.0	2009	2009	1.0	2009	1.0	Acta Ornithologica	Acta Ornithologica	1.0	Acta Ornithologica	1.0	44	44	1.0	44	1.0	2	2	1.0	2	1.0	185-192	185-192	1.0	185-192	1.0
3	GHGOBX_2021_v41n3_237_041	Priestley, M., Edwards, R., Priestley, A., & Miller, K. (2012). Teacher agency in curriculum making: Agents of change and spaces for manoeuvre. Curriculum inquiry, 42(2), 191-214.	eng	Priestley, M., Edwards, R., Priestley, A., & Miller, K	Priestley, M., Edwards, R., Priestley, A., & Miller, K	1.0	Priestley, M., Edwards, R., Priestley, A., & Miller, K	1.0	Teacher agency in curriculum making: Agents of change and spaces for manoeuvre	Teacher agency in curriculum making: Agents of change and spaces for manoeuvre	1.0	Teacher agency in curriculum making: Agents of change and spaces for manoeuvre	1.0	2012	2012	1.0	2012	1.0	Curriculum inquiry	Curriculum inquiry	1.0	Curriculum inquiry	1.0	42	42	1.0	42	1.0	2	2	1.0	2	1.0	191-214	191-214	1.0	191-214	1.0
4	HGSMBT_2020_v38n4_567_016	Kuhn SF. 1998. Infection of Coscinodiscus spp. by the parasitoid nanoflagellate Pirsonia diadema: II. Selective infection behaviour for host species and individual host cells. J. Plankton Res. 20:443-454.	eng	Kuhn SF	Kuhn SF	1.0	Kuhn SF	1.0	Infection of Coscinodiscus spp. by the parasitoid nanoflagellate Pirsonia diadema: II. Selective infection behaviour for host species and individual host cells	Infection of Coscinodiscus spp. by the parasitoid nanoflagellate Pirsonia diadema: II. Selective infection behaviour for host species and individual host cells	1.0	Infection of Coscinodiscus spp. by the parasitoid nanoflagellate Pirsonia diadema: II. Selective infection behaviour for host species and individual host cells	1.0	1998	1998	1.0	1998	1.0	J. Plankton Res	J. Plankton Res	1.0	J. Plankton Res	1.0	20	20	1.0	20	1.0			1.0		1.0	443-454	443-454	1.0	443-454	1.0
5	TPTPIQ_2021_v12n4_149_016	Lee, H., Sarfert, F., Strathmann, H. and Moon, S. (2002), "Designing of an electrodialysis desalination plant", Desalination, 142, 267-286. https://doi.org/10.1016/S0011-9164(02)00208-4.	eng	Lee, H., Sarfert, F., Strathmann, H. and Moon, S	Lee, H., Sarfert, F., Strathmann, H. and Moon, S	1.0	Lee, H., Sarfert, F., Strathmann, H. and Moon, S	1.0	Designing of an electrodialysis desalination plant	Designing of an electrodialysis desalination plant	1.0	Designing of an electrodialysis desalination plant	1.0	2002	2002	1.0	2002	1.0	Desalination	Desalination	1.0	Desalination	1.0	142	142	1.0	142	1.0			1.0		1.0	267-286	267-286	1.0	267-286	1.0
6	HOSHB9_2020_v53n4_436_058	Ryu, J., J.J. Kim, H. Byeon, T. Go and S.J. Lee. 2019. Removal of fine particulate matter (PM<sub>2.5</sub>) via atmospheric humidity caused by evapotranspiration. Environmental Pollution 245: 253-259.	eng	Ryu, J., J.J. Kim, H. Byeon, T. Go and S.J. Lee	Ryu, J., J.J. Kim, H. Byeon, T. Go and S.J. Lee	1.0	Ryu, J., J.J. Kim, H. Byeon, T. Go and S.J. Lee	1.0	Removal of fine particulate matter (PM<sub>2.5</sub>) via atmospheric humidity caused by evapotranspiration	Removal of fine particulate matter (PM<sub>2.5</sub>) via atmospheric humidity caused by evapotranspiration	1.0	Removal of fine particulate matter (PM<sub>2.5</sub>) via atmospheric humidity caused by evapotranspiration	1.0	2019	2019	1.0	2019	1.0	Environmental Pollution	Environmental Pollution	1.0	Environmental Pollution	1.0	245	245	1.0	245	1.0			1.0		1.0	253-259	253-259	1.0	253-259	1.0
7	HBOGB3_2021_v54n4_302_038	Van der Sluis PC, Ruurda JP, van der Horst S, Goense L, van Hillegersberg R. Learning curve for robot-assisted minimally invasive thoracoscopic esophagectomy: results from 312 cases. Ann Thorac Surg 2018;106:264-71.	eng	Van der Sluis PC, Ruurda JP, van der Horst S, Goense L, van Hillegersberg R	Van der Sluis PC, Ruurda JP, van der Horst S, Goense L, van Hillegersberg R	1.0	Van der Sluis PC, Ruurda JP, van der Horst S, Goense L, van Hillegersberg R	1.0	Learning curve for robot-assisted minimally invasive thoracoscopic esophagectomy: results from 312 cases	Learning curve for robot-assisted minimally invasive thoracoscopic esophagectomy: results from 312 cases	1.0	Learning curve for robot-assisted minimally invasive thoracoscopic esophagectomy: results from 312 cases	1.0	2018	2018	1.0	2018	1.0	Ann Thorac Surg	Ann Thorac Surg	1.0	Ann Thorac Surg	1.0	106	106	1.0	106	1.0			1.0		1.0	264-271	264-271	1.0	264-271	1.0
8	DHBOB6_2021_v48n2_142_013	McGowan MP, Burger HG, Baker HW, de Kretser DM, Kovacs G. The incidence of non-specific infection in the semen in fertile and sub-fertile males. Int J Androl 1981;4:657-62.	eng	McGowan MP, Burger HG, Baker HW, de Kretser DM, Kovacs G	McGowan MP, Burger HG, Baker HW, de Kretser DM, Kovacs G	1.0	McGowan MP, Burger HG, Baker HW, de Kretser DM, Kovacs G	1.0	The incidence of non-specific infection in the semen in fertile and sub-fertile males	The incidence of non-specific infection in the semen in fertile and sub-fertile males	1.0	The incidence of non-specific infection in the semen in fertile and sub-fertile males	1.0	1981	1981	1.0	1981	1.0	Int J Androl	Int J Androl	1.0	Int J Androl	1.0	4	4	1.0	4	1.0			1.0		1.0	657-662	657-662	1.0	657-662	1.0
9	HJTOCM_2021_v36n4_1_023	H. Yao et al., "The space-terrestrial integrated network: An overview," IEEE Commun. Mag., vol. 56, no. 9, Sept. 2018.	eng	H. Yao et al	H. Yao et al	1.0	H. Yao et al	1.0	The space-terrestrial integrated network: An overview	The space-terrestrial integrated network: An overview	1.0	The space-terrestrial integrated network: An overview	1.0	2018	2018	1.0	2018	1.0	IEEE Commun. Mag	IEEE Commun. Mag	1.0	IEEE Commun. Mag	1.0	56	56	1.0	56	1.0	9	9	1.0	9	1.0			1.0		1.0
10	GJMJBK_2021_v25n2_23_008	Lee, M. G., Lee, H. J., and Kim, S. G. (1999), Analysis of Temperatural Distribution Prestress Concrete Box Girder Bridge, KSCE Journal of Civil and Environmental Engineering Research, 19(5), 745-759.	eng	Lee, M. G., Lee, H. J., and Kim, S. G	Lee, M. G., Lee, H. J., and Kim, S. G	1.0	Lee, M. G., Lee, H. J., and Kim, S. G	1.0	Analysis of Temperatural Distribution Prestress Concrete Box Girder Bridge	Analysis of Temperatural Distribution Prestress Concrete Box Girder Bridge	1.0	Analysis of Temperatural Distribution Prestress Concrete Box Girder Bridge	1.0	1999	1999	1.0	1999	1.0	KSCE Journal of Civil and Environmental Engineering Research	KSCE Journal of Civil and Environmental Engineering Research	1.0	KSCE Journal of Civil and Environmental Engineering Research	1.0	19	19	1.0	19	1.0	5	5	1.0	5	1.0	745-759	745-759	1.0	745-759	1.0
11	ORBHBM_2020_v21n2_105_065	Sirkeci, I., & Yucesahin, M. M. "Coronavirus and Migration: Analysis of Human Mobility and the Spread of COVID-19." Migration Letters, 17(2), 2020.	eng	Sirkeci, I., & Yucesahin, M. M	Sirkeci, I., & Yucesahin, M. M	1.0	Sirkeci, I, Yucesahin, M	0.8	Coronavirus and Migration: Analysis of Human Mobility and the Spread of COVID-19	Coronavirus and Migration: Analysis of Human Mobility and the Spread of COVID-19	1.0	Coronavirus and Migration: Analysis of Human Mobility and the Spread of COVID-19	1.0	2020	2020	1.0		0.0	Migration Letters	Migration Letters	1.0	Migration Letters	1.0	17	17	1.0	17	1.0	2	2	1.0	2	1.0			1.0	2020	0.0
12	HOJHB0_2021_v36n1_80_005	J. Wang, S. Zhuang and Y. Liu, "Metal Hexacyanoferrates-based Adsorbents for Cesium Removal", Coordination Chemistry Reviews, Vol. 374, pp. 430-438, 2018.	eng	J. Wang, S. Zhuang and Y. Liu	J. Wang, S. Zhuang and Y. Liu	1.0	J. Wang, S. Zhuang and Y. Liu	1.0	Metal Hexacyanoferrates-based Adsorbents for Cesium Removal	Metal Hexacyanoferrates-based Adsorbents for Cesium Removal	1.0	Metal Hexacyanoferrates-based Adsorbents for Cesium Removal	1.0	2018	2018	1.0	2018	1.0	Coordination Chemistry Reviews	Coordination Chemistry Reviews	1.0	Coordination Chemistry Reviews	1.0	374	374	1.0	374	1.0			1.0		1.0	430-438	430-438	1.0	430-438	1.0
13	OMRHBN_2020_v31n3_71_007	Pommier P, Lievens Y, Feschet F, Borras JM, Baron MH, Shtiliyanova A, et al. Simulating demand for innovative radiotherapies: an illustrative model based on carbon ion and proton radiotherapy. Radiother Oncol. 2010;96:243-249.	eng	Pommier P, Lievens Y, Feschet F, Borras JM, Baron MH, Shtiliyanova A, et al	Pommier P, Lievens Y, Feschet F, Borras JM, Baron MH, Shtiliyanova A, et al	1.0	Pommier P, Lievens Y, Feschet F, Borras JM, Baron MH, Shtiliyanova A, et al	1.0	Simulating demand for innovative radiotherapies: an illustrative model based on carbon ion and proton radiotherapy	Simulating demand for innovative radiotherapies: an illustrative model based on carbon ion and proton radiotherapy	1.0	Simulating demand for innovative radiotherapies: an illustrative model based on carbon ion and proton radiotherapy	1.0	2010	2010	1.0	2010	1.0	Radiother Oncol	Radiother Oncol	1.0	Radiother Oncol	1.0	96	96	1.0	96	1.0			1.0		1.0	243-249	243-249	1.0	243-249	1.0
14	CKCKBC_2021_v51n4_241_003	Odenrick L, Karlander EL, Pierce A, Kretschmar U. Surface resorption following two forms of rapid maxillary expansion. Eur J Orthod 1991;13:264-70.	eng	Odenrick L, Karlander EL, Pierce A, Kretschmar U	Odenrick L, Karlander EL, Pierce A, Kretschmar U	1.0	Odenrick L, Karlander EL, Pierce A, Kretschmar U	1.0	Surface resorption following two forms of rapid maxillary expansion	Surface resorption following two forms of rapid maxillary expansion	1.0	Surface resorption following two forms of rapid maxillary expansion	1.0	1991	1991	1.0	1991	1.0	Eur J Orthod	Eur J Orthod	1.0	Eur J Orthod	1.0	13	13	1.0	13	1.0			1.0		1.0	264-270	264-270	1.0	264-270	1.0
15	CPTSCQ_2021_v26n7_91_036	Lee, Young-Joo, Young-Jin Choi, "A Study on the Information System Maintenance Activities and Performance," Journal of the Korea Society of Computer and Information, Vol. 20, No. 12, pp. 175-180, 2015	eng	Lee, Young-Joo, Young-Jin Choi	Lee, Young-Joo, Young-Jin Choi	1.0	Lee, Young-Joo, Young-Jin Choi	1.0	A Study on the Information System Maintenance Activities and Performance	A Study on the Information System Maintenance Activities and Performance	1.0	A Study on the Information System Maintenance Activities and Performance	1.0	2015	2015	1.0	2015	1.0	Journal of the Korea Society of Computer and Information	Journal of the Korea Society of Computer and Information	1.0	Journal of the Korea Society of Computer and Information	1.0	20	20	1.0	20	1.0	12	12	1.0	12	1.0	175-180	175-180	1.0	175-180	1.0
16	TPTPIQ_2021_v12n4_177_012	Jung, M., Yaqub, M. and Lee, W. (2021), "Optimization of chemical cleaning of discarded reverse osmosis membranes for reuse", Membr. Water Treat., 12(1), 1-9. http://doi.org/10.12989/mwt.2021.12.1.001.	eng	Jung, M., Yaqub, M. and Lee, W	Jung, M., Yaqub, M. and Lee, W	1.0	Jung, M., Yaqub, M. and Lee, W	1.0	Optimization of chemical cleaning of discarded reverse osmosis membranes for reuse	Optimization of chemical cleaning of discarded reverse osmosis membranes for reuse	1.0	Optimization of chemical cleaning of discarded reverse osmosis membranes for reuse	1.0	2021	2021	1.0	2021	1.0	Membr. Water Treat	Membr. Water Treat	1.0	Membr. Water Treat	1.0	12	12	1.0	12	1.0	1	1	1.0	1	1.0	1-9	1-9	1.0	1-9	1.0
17	JBSTB0_2021_v30n2_215_035	Taylor, S., and Todd, P. A., "Understanding Information Technology Usage: A Test of Competing Models," Information Systems Research, Vol. 6, No. 2, 1995, pp. 141-176.	eng	Taylor, S., and Todd, P. A	Taylor, S., and Todd, P. A	1.0	Taylor, S., and Todd, P. A	1.0	Understanding Information Technology Usage: A Test of Competing Models	Understanding Information Technology Usage: A Test of Competing Models	1.0	Understanding Information Technology Usage: A Test of Competing Models	1.0	1995	1995	1.0	1995	1.0	Information Systems Research	Information Systems Research	1.0	Information Systems Research	1.0	6	6	1.0	6	1.0	2	2	1.0	2	1.0	141-176	141-176	1.0	141-176	1.0
18	OMGJBU_2020_v36n4_53_004	Lee, S.-W., Shin, S.-H., and Bae, H.-S.(2020), Short Sea Shipping on the West Coast of Korea: Keys to Activating Shipping Industry in Preparation for Korea Unification Era, Journal of International Logistics and Trade 18(2), 91-105.	eng	Lee, S.-W., Shin, S.-H., and Bae, H.-S	Lee, S.-W., Shin, S.-H., and Bae, H.-S	1.0	Lee, S.-W., Shin, S.-H., and Bae, H.-S	1.0	Short Sea Shipping on the West Coast of Korea: Keys to Activating Shipping Industry in Preparation for Korea Unification Era	Short Sea Shipping on the West Coast of Korea: Keys to Activating Shipping Industry in Preparation for Korea Unification Era	1.0	Short Sea Shipping on the West Coast of Korea: Keys to Activating Shipping Industry in Preparation for Korea Unification Era	1.0	2020	2020	1.0	2020	1.0	Journal of International Logistics and Trade	Journal of International Logistics and Trade	1.0	Journal of International Logistics and Trade	1.0	18	18	1.0	18	1.0	2	2	1.0	2	1.0	91-105	91-105	1.0	91-105	1.0
19	SMJSBF_2021_v28n1_13_004	Otto MW, Simon NM, Wisniewski SR, Miklowitz DJ, Kogan JN, Reilly-Harrington NA, et al. Prospective 12-month course of bipolar disorder in out-patients with and without comorbid anxiety disorders. Br J Psychiatry 2006;189:20-25.	eng	Otto MW, Simon NM, Wisniewski SR, Miklowitz DJ, Kogan JN, Reilly-Harrington NA, et al	Otto MW, Simon NM, Wisniewski SR, Miklowitz DJ, Kogan JN, Reilly-Harrington NA, et al	1.0	Otto MW, Simon NM, Wisniewski SR, Miklowitz DJ, Kogan JN, Reilly-Harrington NA, et al	1.0	Prospective 12-month course of bipolar disorder in out-patients with and without comorbid anxiety disorders	Prospective 12-month course of bipolar disorder in out-patients with and without comorbid anxiety disorders	1.0	Prospective 12-month course of bipolar disorder in out-patients with and without comorbid anxiety disorders	1.0	2006	2006	1.0	2006	1.0	Br J Psychiatry	Br J Psychiatry	1.0	Br J Psychiatry	1.0	189	189	1.0	189	1.0			1.0		1.0	20-25	20-25	1.0	20-25	1.0
20	JKOHBZ_2021_v11n7_242_014	Y. J. Lee & K. S. Jung. (2018). The Effects of University Student Self-leadership and Campus-life Satisfaction Level on Self-directed Learning Ability and Academic Self-efficacy. Korean journal of youth studies, 25(1), 391-410. DOI : 10.21509/KJYS.2018.01.25.1.391	eng	Y. J. Lee & K. S. Jung	Y. J. Lee & K. S. Jung	1.0	Lee K, Y, Jung	0.5454545454545454	The Effects of University Student Self-leadership and Campus-life Satisfaction Level on Self-directed Learning Ability and Academic Self-efficacy	The Effects of University Student Self-leadership and Campus-life Satisfaction Level on Self-directed Learning Ability and Academic Self-efficacy	1.0	The Effects of University Student Self-leadership and Campus-life Satisfaction Level on Self-directed Learning Ability and Academic Self-efficacy	1.0	2018	2018	1.0	2018	1.0	Korean journal of youth studies	Korean journal of youth studies	1.0	Korean journal of youth studies	1.0	25	25	1.0	25	1.0	1	1	1.0	1	1.0	391-410	391-410	1.0	391-410	1.0
21	JDCGCC_2019_v27n9_701_003	J. Lee, H. Yun, J. Kim, S. Baek, H. Han, S. Maryam FakhrHosseini, E. Vasey, O. Lee, M. Jeon and J. Yang, "Design of Single-modal Take-over Request in SAE Level 2 & 3 Automated Vehicle," Transactions of KSAE, Vol.27, No.3, pp.171-183, 2019.	eng	J. Lee, H. Yun, J. Kim, S. Baek, H. Han, S. Maryam FakhrHosseini, E. Vasey, O. Lee, M. Jeon and J. Yang	J. Lee, H. Yun, J. Kim, S. Baek, H. Han, S. Maryam FakhrHosseini, E. Vasey, O. Lee, M. Jeon and J. Yang	1.0	J. Lee, H. Yun, J. Kim, S. Baek, H. Han, S. Maryam FakhrHosseini, E. Vasey, O. Lee, M. Jeon and J. Yang	1.0	Design of Single-modal Take-over Request in SAE Level 2 & 3 Automated Vehicle	Design of Single-modal Take-over Request in SAE Level 2 & 3 Automated Vehicle	1.0	Design of Single-modal Take-over Request in SAE Level 2 & 3 Automated Vehicle	1.0	2019	2019	1.0	2019	1.0	Transactions of KSAE	Transactions of KSAE	1.0	Transactions of KSAE	1.0	27	27	1.0	27	1.0	3	3	1.0	3	1.0	171-183	171-183	1.0	171-183	1.0
22	KHGGB3_2021_v30n7_557_002	Han, J. G., Kim, S. P., Chang, D. H., Chang, T. S., 2009, Estimation of inundation damages of urban area around Haeundae Beach induced by super storm surge using airborne LiDAR data, The Journal of GIS Association of Korea, 17(3), 341-350.	eng	Han, J. G., Kim, S. P., Chang, D. H., Chang, T. S	Han, J. G., Kim, S. P., Chang, D. H., Chang, T. S	1.0	Han, J. G., Kim, S. P., Chang, D. H., Chang, T. S	1.0	Estimation of inundation damages of urban area around Haeundae Beach induced by super storm surge using airborne LiDAR data	Estimation of inundation damages of urban area around Haeundae Beach induced by super storm surge using airborne LiDAR data	1.0	Estimation of inundation damages of urban area around Haeundae Beach induced by super storm surge using airborne LiDAR data	1.0	2009	2009	1.0	2009	1.0	The Journal of GIS Association of Korea	The Journal of GIS Association of Korea	1.0	The Journal of GIS Association of Korea	1.0	17	17	1.0	17	1.0	3	3	1.0	3	1.0	341-350	341-350	1.0	341-350	1.0
23	DSOHBA_2021_v48n2_219_005	Sakuma H, Watanabe S, Kono H. A novel surgical approach for refractory secondary lymphedema of the lower extremity accompanying micro-arteriovenous fistula. Ann Vasc Surg 2020;65:284.	eng	Sakuma H, Watanabe S, Kono H	Sakuma H, Watanabe S, Kono H	1.0	Sakuma H, Watanabe S, Kono H	1.0	A novel surgical approach for refractory secondary lymphedema of the lower extremity accompanying micro-arteriovenous fistula	A novel surgical approach for refractory secondary lymphedema of the lower extremity accompanying micro-arteriovenous fistula	1.0	A novel surgical approach for refractory secondary lymphedema of the lower extremity accompanying micro-arteriovenous fistula	1.0	2020	2020	1.0	2020	1.0	Ann Vasc Surg	Ann Vasc Surg	1.0	Ann Vasc Surg	1.0	65	65	1.0	65	1.0			1.0		1.0	284	284	1.0	284	1.0
24	GSGHB9_2021_v24n1_3_011	Herbert, C., & Sutterlin, S. (2012). Do not respond! doing the think/no-think and go/no-go tasks concurrently leads to memory impairment of unpleasant items during later recall. Frontiers in Psychology, 3(269), 1-6. DOI: 10.3389/fpsyg.2012.00269	eng	Herbert, C., & Sutterlin, S	Herbert, C., & Sutterlin, S	1.0	Herbert, C., & Sutterlin, S	1.0	Do not respond! doing the think/no-think and go/no-go tasks concurrently leads to memory impairment of unpleasant items during later recall	Do not respond! doing the think/no-think and go/no-go tasks concurrently leads to memory impairment of unpleasant items during later recall	1.0	Do not respond! doing the think/no-think and go/no-go tasks concurrently leads to memory impairment of unpleasant items during later recall	1.0	2012	2012	1.0	2012	1.0	Frontiers in Psychology	Frontiers in Psychology	1.0	Frontiers in Psychology	1.0	3	3	1.0	3	1.0	269	269	1.0	269	1.0	1-6	1-6	1.0	1-6	1.0
25	DBSHCJ_2021_v36n3_557_015	M. Saigo, A remark on integral operators involving the Gauss hypergeometric functions, Math. Rep. Kyushu Univ. 11 (1977/78), no. 2, 135-143.	eng	M. Saigo	M. Saigo	1.0	M. Saigo	1.0	A remark on integral operators involving the Gauss hypergeometric functions	A remark on integral operators involving the Gauss hypergeometric functions	1.0	A remark on integral operators involving the Gauss hypergeometric functions	1.0	1978	1977	0.75	1977	0.75	Math. Rep. Kyushu Univ	Math. Rep. Kyushu Univ	1.0	Math. Rep. Kyushu Univ	1.0	11	1178	0.5	11	1.0	2	2	1.0	2	1.0	135-143	135-143	1.0	135-143	1.0
26	E1SHA2_2021_v12n2_244_010	De Troya-Martin M, Padilla-Espana L, Fernandez-Morano T, Delgado-Sanchez N, Blazquez Sanchez N, Rivas-Ruiz F, Herrera-Ceballos E, de Galvez-Aranda MV. Sun protection habits and attitudes among healthcare personnel in a Mediterranean population. J Canc Educ 2016;31:789-95.	eng	De Troya-Martin M, Padilla-Espana L, Fernandez-Morano T, Delgado-Sanchez N, Blazquez Sanchez N, Rivas-Ruiz F, Herrera-Ceballos E, de Galvez-Aranda MV	De Troya-Martin M, Padilla-Espana L, Fernandez-Morano T, Delgado-Sanchez N, Blazquez Sanchez N, Rivas-Ruiz F, Herrera-Ceballos E, de Galvez-Aranda MV	1.0	De Troya-Martin M, Padilla-Espana L, Fernandez-Morano T, Delgado-Sanchez N, Blazquez Sanchez N, Rivas-Ruiz F, Herrera-Ceballos E, de Galvez-Aranda MV	1.0	Sun protection habits and attitudes among healthcare personnel in a Mediterranean population	Sun protection habits and attitudes among healthcare personnel in a Mediterranean population	1.0	Sun protection habits and attitudes among healthcare personnel in a Mediterranean population	1.0	2016	2016	1.0	2016	1.0	J Canc Educ	J Canc Educ	1.0	J Canc Educ	1.0	31	31	1.0	31	1.0			1.0		1.0	789-795	789-795	1.0	789-795	1.0
27	GOOOB2_2021_v32n4_379_009	E. Larraneta, R. E. M. Lutton, A. D. Woolfson, and R. F. Donnelly, Microneedle arrays as transdermal and intradermal drug delivery systems : Materials science, manufacture and commercial development, Mater. Sci. Eng. R Rep., 104, 1-32 (2016).	eng	E. Larraneta, R. E. M. Lutton, A. D. Woolfson, and R. F. Donnelly	E. Larraneta, R. E. M. Lutton, A. D. Woolfson, and R. F. Donnelly	1.0	E. Larraneta, R. E. M. Lutton, A. D. Woolfson, and R. F. Donnelly	1.0	Microneedle arrays as transdermal and intradermal drug delivery systems : Materials science, manufacture and commercial development	Microneedle arrays as transdermal and intradermal drug delivery systems : Materials science, manufacture and commercial development	1.0	Microneedle arrays as transdermal and intradermal drug delivery systems : Materials science, manufacture and commercial development	1.0	2016	2016	1.0	2016	1.0	Mater. Sci. Eng. R Rep	Mater. Sci. Eng. R Rep	1.0	Mater. Sci. Eng. R Rep	1.0	104	104	1.0	104	1.0			1.0		1.0	1-32	1-32	1.0	1-32	1.0
28	E1TAAE_2021_v25n2_54_007	M. Lewandowska, Hyperbolic heat conduction in the semi-infinite body with the time-dependent laser heat source, Heat and Mass Transfer. 37(2001), 333-342.	eng	M. Lewandowska	M. Lewandowska	1.0	M. Lewandowska	1.0	Hyperbolic heat conduction in the semi-infinite body with the time-dependent laser heat source	Hyperbolic heat conduction in the semi-infinite body with the time-dependent laser heat source	1.0	Hyperbolic heat conduction in the semi-infinite body with the time-dependent laser heat source, Heat and Mass Transfer	0.7966101694915254	2001	2001	1.0	2001	1.0	Heat and Mass Transfer	Heat and Mass Transfer	1.0		0.0	37	37	1.0	37	1.0			1.0		1.0	333-342	333-342	1.0	333-342	1.0
29	SSGOBY_2020_v51n4_69_001	강대운.안병일 (2015), "Threshold Vector Error Correction Model을 이용한 수산물의 유통단계 간 가격전이 현상 분석: 오징어와 굴을 중심으로", 해양정책연구, 30 (2), 1-25.	kor	강대운.안병일	강대운.안병일	1.0	강대운.안병일	1.0	Threshold Vector Error Correction Model을 이용한 수산물의 유통단계 간 가격전이 현상 분석: 오징어와 굴을 중심으로	Threshold Vector Error Correction Model을 이용한 수산물의 유통단계 간 가격전이 현상 분석: 오징어와 굴을 중심으로	1.0	Threshold Vector Error Correction Model을 이용한 수산물의 유통단계 간 가격전이 현상 분석: 오징어와 굴을 중심으로', 해양정책연구	0.9	2015	2015	1.0	2015	1.0	해양정책연구	해양정책연구	1.0		0.0	30	30	1.0	30	1.0	2	2	1.0	2	1.0	1-25	1-25	1.0	1-25	1.0
30	BOGGBY_2019_v43n4_272_002	S. Moon and O. H. Kim, "Development of a shock absorber with an orifice sensitive to velocity," Journal of the Korean Society of Manufacturing Technology Engineers, vol. 22, no. 3, pp. 447-451, 2013 (in Korean).	eng	S. Moon and O. H. Kim	S. Moon and O. H. Kim	1.0	S. Moon and O. H. Kim	1.0	Development of a shock absorber with an orifice sensitive to velocity	Development of a shock absorber with an orifice sensitive to velocity	1.0	Development of a shock absorber with an orifice sensitive to velocity	1.0	2013	2013	1.0	2013	1.0	Journal of the Korean Society of Manufacturing Technology Engineers	Journal of the Korean Society of Manufacturing Technology Engineers	1.0	Journal of the Korean Society of Manufacturing Technology Engineers	1.0	22	22	1.0	22	1.0	3	3	1.0	3	1.0	447-451	447-451	1.0	447-451	1.0
31	TBRHBL_2019_v52n4_420_001	Ahn, S.K., Y.M. Goo, K.H. Ko, S.J. Lee, Y.H. Moon, S.S. Lee, J.W. Kim, and S.S. Lee. 2014. Study on the evaluation of nutritional values and antioxidant activities for herbal medicine by-products. J. Agri. & Life Sci. 48(2):101-110.	eng	Ahn, S.K., Y.M. Goo, K.H. Ko, S.J. Lee, Y.H. Moon, S.S. Lee, J.W. Kim, and S.S. Lee	Ahn, S.K., Y.M. Goo, K.H. Ko, S.J. Lee, Y.H. Moon, S.S. Lee, J.W. Kim, and S.S. Lee	1.0	Ahn, S.K., Y.M. Goo, K.H. Ko, S.J. Lee, Y.H. Moon, S.S. Lee, J.W. Kim, and S.S. Lee	1.0	Study on the evaluation of nutritional values and antioxidant activities for herbal medicine by-products	Study on the evaluation of nutritional values and antioxidant activities for herbal medicine by-products	1.0	Study on the evaluation of nutritional values and antioxidant activities for herbal medicine by-products	1.0	2014	2014	1.0	2014	1.0	J. Agri. & Life Sci	J. Agri. & Life Sci	1.0	J. Agri. & Life Sci	1.0	48	48	1.0	48	1.0	2	2	1.0	2	1.0	101-110	101-110	1.0	101-110	1.0
32	HGSMBT_2021_v39n1_46_001	Akita S, H Yamada, M Ito, M Kobayashi and D Fujita. 2014. Phenology of annual kelp Eckloniopsis (Phaeophyceae, Laminariales) forest on a Diadema barren in Uchiura Bay, Central Pacific Coast of Honshu, Japan. J. Appl. Phycol. 26:1141-1148.	eng	Akita S, H Yamada, M Ito, M Kobayashi and D Fujita	Akita S, H Yamada, M Ito, M Kobayashi and D Fujita	1.0	Akita, S, Yamada, M, Ito, M, Kobayashi, D, Fujita	0.8	Phenology of annual kelp Eckloniopsis (Phaeophyceae, Laminariales) forest on a Diadema barren in Uchiura Bay, Central Pacific Coast of Honshu, Japan	Phenology of annual kelp Eckloniopsis (Phaeophyceae, Laminariales) forest on a Diadema barren in Uchiura Bay, Central Pacific Coast of Honshu, Japan	1.0		0.0	2014	2014	1.0	2014	1.0	J. Appl. Phycol	J. Appl. Phycol	1.0	J. Appl. Phycol	1.0	26	26	1.0	26	1.0			1.0		1.0	1141-1148	1141-1148	1.0	1141-1148	1.0
33	E1SHA2_2021_v12n2_154_018	MacEachen E, Kosny A, Stahl C, O'Hagan F, Redgrift L, Sanford S, Carrasco C, Tompa E, Mahood Q. Systematic review of qualitative literature on occupational health and safety legislation and regulatory enforcement planning and implementation. Scand J Work Environ Health 2016;42(1):3-16.	eng	MacEachen E, Kosny A, Stahl C, O'Hagan F, Redgrift L, Sanford S, Carrasco C, Tompa E, Mahood Q	MacEachen E, Kosny A, Stahl C, O'Hagan F, Redgrift L, Sanford S, Carrasco C, Tompa E, Mahood Q	1.0	MacEachen E, Kosny A, Stahl C, O'Hagan F, Redgrift L, Sanford S, Carrasco C, Tompa E, Mahood Q	1.0	Systematic review of qualitative literature on occupational health and safety legislation and regulatory enforcement planning and implementation	Systematic review of qualitative literature on occupational health and safety legislation and regulatory enforcement planning and implementation	1.0	Systematic review of qualitative literature on occupational health and safety legislation and regulatory enforcement planning and implementation	1.0	2016	2016	1.0	2016	1.0	Scand J Work Environ Health	Scand J Work Environ Health	1.0	Scand J Work Environ Health	1.0	42	42	1.0	42	1.0	1	1	1.0	1	1.0	3-16	3-16	1.0	3-16	1.0
34	HKBDBV_2020_v5n2_43_022	F. K. Dankar, K. El Emam, A. Neisa and T. Roffey, "Estimating the re-identification risk of clinical data sets," BMC Medical Informatics and Decision Making, vol. 12, no. 66, 2012.	eng	F. K. Dankar, K. El Emam, A. Neisa and T. Roffey	F. K. Dankar, K. El Emam, A. Neisa and T. Roffey	1.0	F. K. Dankar, K. El Emam, A. Neisa and T. Roffey	1.0	Estimating the re-identification risk of clinical data sets	Estimating the re-identification risk of clinical data sets	1.0	Estimating the re-identification risk of clinical data sets	1.0	2012	2012	1.0	2012	1.0	BMC Medical Informatics and Decision Making	BMC Medical Informatics and Decision Making	1.0	BMC Medical Informatics and Decision Making	1.0	12	12	1.0	12	1.0	66	66	1.0	66	1.0			1.0		1.0
35	DOTSBL_2021_v28n3_109_004	Eden, C., "Cognitive mapping and problem structuring for system dynamics model building", System Dynamics Review, Vol. 10, No. 2-3, 1994, pp. 257-276.	eng	Eden, C	Eden, C	1.0	Eden, C	1.0	Cognitive mapping and problem structuring for system dynamics model building	Cognitive mapping and problem structuring for system dynamics model building	1.0	Cognitive mapping and problem structuring for system dynamics model building	1.0	1994	1994	1.0	1994	1.0	System Dynamics Review	System Dynamics Review	1.0	System Dynamics Review	1.0	10	10	1.0	10	1.0	2-3	2-3	1.0	2-3	1.0	257-276	257-276	1.0	257-276	1.0
36	DHBOB6_2021_v48n1_61_007	Zanetti BF, Braga DP, Setti AS, Iaconelli A Jr, Borges E Jr. Predictive factors for biochemical pregnancy in intracytoplasmic sperm injection cycles. Reprod Biol 2019;19:55-60.	eng	Zanetti BF, Braga DP, Setti AS, Iaconelli A Jr, Borges E Jr	Zanetti BF, Braga DP, Setti AS, Iaconelli A Jr, Borges E Jr	1.0	Zanetti, B, Braga, D, Setti, A, Iaconelli, A, Jr, Borges, E	0.7966101694915254	Predictive factors for biochemical pregnancy in intracytoplasmic sperm injection cycles	Predictive factors for biochemical pregnancy in intracytoplasmic sperm injection cycles	1.0	Predictive factors for biochemical pregnancy in intracytoplasmic sperm injection cycles	1.0	2019	2019	1.0	2019	1.0	Reprod Biol	Reprod Biol	1.0	Reprod Biol	1.0	19	19	1.0	19	1.0			1.0		1.0	55-60	55-60	1.0	55-60	1.0
37	HGOHBI_2021_v38n3_651_006	M. Koubaa, D. Driss, F. Bouaziz, R. E. Ghorbel, S. E. Chaabouni, "Antioxidant and antimicrobial activities of solvent extract obtained from rocket (Eruca sativa L.) flowers", Free Radicals & Antioxidants, Vol.5, No.1, pp. 29-34, (2015).	eng	M. Koubaa, D. Driss, F. Bouaziz, R. E. Ghorbel, S. E. Chaabouni	M. Koubaa, D. Driss, F. Bouaziz, R. E. Ghorbel, S. E. Chaabouni	1.0	M. Koubaa, D. Driss, F. Bouaziz, R. E. Ghorbel, S. E. Chaabouni	1.0	Antioxidant and antimicrobial activities of solvent extract obtained from rocket (Eruca sativa L.) flowers	Antioxidant and antimicrobial activities of solvent extract obtained from rocket (Eruca sativa L.) flowers	1.0	Antioxidant and antimicrobial activities of solvent extract obtained from rocket (Eruca sativa L.) flowers	1.0	2015	2015	1.0	2015	1.0	Free Radicals & Antioxidants	Free Radicals & Antioxidants	1.0	Free Radicals & Antioxidants	1.0	5	5	1.0	5	1.0	1	1	1.0	1	1.0	29-34	29-34	1.0	29-34	1.0
38	DCJGB@_2021_v51n3_147_002	Axelsson P, Lindhe J. The significance of maintenance care in the treatment of periodontal disease. J Clin Periodontol 1981;8:281-94.	eng	Axelsson P, Lindhe J	Axelsson P, Lindhe J	1.0	Axelsson P, Lindhe J	1.0	The significance of maintenance care in the treatment of periodontal disease	The significance of maintenance care in the treatment of periodontal disease	1.0	The significance of maintenance care in the treatment of periodontal disease	1.0	1981	1981	1.0	1981	1.0	J Clin Periodontol	J Clin Periodontol	1.0	J Clin Periodontol	1.0	8	8	1.0	8	1.0			1.0		1.0	281-294	281-294	1.0	281-294	1.0
39	GROSBR_2021_v45n3_433_017	Lee J-I, Park KS, Cho I-H. Panax ginseng: a candidate herbal medicine for autoimmune disease. J Ginseng Res 2019;43(3):342-8.	eng	Lee J-I, Park KS, Cho I-H	Lee J-I, Park KS, Cho I-H	1.0	Lee J-I, Park KS, Cho I-H	1.0	Panax ginseng: a candidate herbal medicine for autoimmune disease	Panax ginseng: a candidate herbal medicine for autoimmune disease	1.0	Panax ginseng: a candidate herbal medicine for autoimmune disease	1.0	2019	2019	1.0	2019	1.0	J Ginseng Res	J Ginseng Res	1.0	J Ginseng Res	1.0	43	43	1.0	43	1.0	3	3	1.0	3	1.0	342-348	342-348	1.0	342-348	1.0
40	TSBHB2_2021_v21n6_275_037	P. Legris, J. Ingham, and P. Collerette.2003. "Why do people use information technology? A critical review of the technology acceptance model," Inf. Manag., vol. 40, no. 3, pp. 191-204.	eng	P. Legris, J. Ingham, and P. Collerette	P. Legris, J. Ingham, and P. Collerette	1.0	P. Legris, J. Ingham, and P. Collerette	1.0	Why do people use information technology? A critical review of the technology acceptance model	Why do people use information technology? A critical review of the technology acceptance model	1.0	Why do people use information technology? A critical review of the technology acceptance model	1.0	2003	2003	1.0	2003	1.0	Inf. Manag	Inf. Manag	1.0	Inf. Manag	1.0	40	40	1.0	40	1.0	3	3	1.0	3	1.0	191-204	191-204	1.0	191-204	1.0
41	DHMOD5_2019_v19n4_28.1_003	Berstein LM. Metformin in obesity, cancer and aging: addressing controversies. Aging (Albany NY) 2012;4:320-329.	eng	Berstein LM	Berstein LM	1.0	Berstein LM	1.0	Metformin in obesity, cancer and aging: addressing controversies	Metformin in obesity, cancer and aging: addressing controversies	1.0	Metformin in obesity, cancer and aging: addressing controversies	1.0	2012	2012	1.0	2012	1.0	Aging (Albany NY)	Aging (Albany NY)	1.0	Aging (Albany NY)	1.0	4	4	1.0	4	1.0			1.0		1.0	320-329	320-329	1.0	320-329	1.0
42	TSBHB2_2021_v21n5_57_010	Hoellthaler, G., Braunreuther, S., Reinhart, G. (2018). Digital lean production - An approach to identify potentials for the migration to a digitalized production system in SMEs form a lean perspective. Procedia CIRP, 67 S., 522-527.	eng	Hoellthaler, G., Braunreuther, S., Reinhart, G	Hoellthaler, G., Braunreuther, S., Reinhart, G	1.0	Hoellthaler, G., Braunreuther, S., Reinhart, G	1.0	Digital lean production - An approach to identify potentials for the migration to a digitalized production system in SMEs form a lean perspective	Digital lean production-An approach to identify potentials for the migration to a digitalized production system in SMEs form a lean perspective	0.9862068965517241	Digital lean production - An approach to identify potentials for the migration to a digitalized production system in SMEs form a lean perspective	1.0	2018	2018	1.0	2018	1.0	Procedia CIRP	Procedia CIRP	1.0	Procedia CIRP, 67 S	0.6842105263157895	67 S.	67	0.4		0.0		S	0.0		1.0	522-527	522-527	1.0	522-527	1.0
43	TPTPHF_2021_v26n3_227_013	Pan, Q.J. and Dias, D. (2016), "The effect of pore water pressure on tunnel face stability", Int. J. Numer. Anal. Met. Geomech., 40(15), 2123-2136. https://doi.org/10.1002/nag.2528.	eng	Pan, Q.J. and Dias, D	Pan, Q.J. and Dias, D	1.0	Pan, Q.J. and Dias, D	1.0	The effect of pore water pressure on tunnel face stability	The effect of pore water pressure on tunnel face stability	1.0	The effect of pore water pressure on tunnel face stability	1.0	2016	2016	1.0	2016	1.0	Int. J. Numer. Anal. Met. Geomech	Int. J. Numer. Anal. Met. Geomech	1.0	Int. J. Numer. Anal. Met. Geomech	1.0	40	40	1.0	40	1.0	15	15	1.0	15	1.0	2123-2136	2123-2136	1.0	2123-2136	1.0
44	OSSOB1_2021_v38n3_120_009	Jang WR, Nahm CH, Kim JH, Lim DH, Jang TY, Moon YS, et al. Allergen specific IgE measurement with Polycheck Allergy: comparison of three multiple allergen simultaneous tests. Korean J Lab Med 2009; 29: 465-472.	eng	Jang WR, Nahm CH, Kim JH, Lim DH, Jang TY, Moon YS, et al	Jang WR, Nahm CH, Kim JH, Lim DH, Jang TY, Moon YS, et al	1.0	Jang WR, Nahm CH, Kim JH, Lim DH, Jang TY, Moon YS, et al	1.0	Allergen specific IgE measurement with Polycheck Allergy: comparison of three multiple allergen simultaneous tests	Allergen specific IgE measurement with Polycheck Allergy: comparison of three multiple allergen simultaneous tests	1.0	Allergen specific IgE measurement with Polycheck Allergy: comparison of three multiple allergen simultaneous tests	1.0	2009	2009	1.0	2009	1.0	Korean J Lab Med	Korean J Lab Med	1.0	Korean J Lab Med	1.0	29	29	1.0	29	1.0			1.0		1.0	465-472	465-472	1.0	465-472	1.0
45	OTGHB7_2021_v19n8_47_028	Nguyen, P., & Nguyen, N. T. (2020). Using optimization algorithms of DEA and Grey system theory in strategic partner selection: An empirical study in Vietnam steel industry. Cogent Business & Management, 7(1), 1832810.	eng	Nguyen, P., & Nguyen, N. T	Nguyen, P., & Nguyen, N. T	1.0	Nguyen, P., & Nguyen, N. T	1.0	Using optimization algorithms of DEA and Grey system theory in strategic partner selection: An empirical study in Vietnam steel industry	Using optimization algorithms of DEA and Grey system theory in strategic partner selection: An empirical study in Vietnam steel industry	1.0	Using optimization algorithms of DEA and Grey system theory in strategic partner selection: An empirical study in Vietnam steel industry	1.0	2020	2020	1.0	2020	1.0	Cogent Business & Management	Cogent Business & Management	1.0	Cogent Business & Management	1.0	7	7	1.0	7	1.0	1	1	1.0	1	1.0	1832810	1832810	1.0	1832810	1.0
46	DGTCBD_2019_v20n4_683_022	J. H. Park, J W. Joo(2018) A Behavioral Economic Approach to Increase Users' Intention to Continue to Use the Voice Recognition Speakers: Anthropomorphism. Design convergence study. 17(3). 42-53	eng	J. H. Park, J W. Joo	J. H. Park, J W. Joo	1.0	J. H. Park, J W. Joo	1.0	A Behavioral Economic Approach to Increase Users' Intention to Continue to Use the Voice Recognition Speakers: Anthropomorphism	A Behavioral Economic Approach to Increase Users' Intention to Continue to Use the Voice Recognition Speakers: Anthropomorphism	1.0	A Behavioral Economic Approach to Increase Users' Intention to Continue to Use the Voice Recognition Speakers: Anthropomorphism. Design convergence study	0.8300653594771242	2018	2018	1.0	2018	1.0	Design convergence study	Design convergence study	1.0		0.0	17	17	1.0	17	1.0	3	3	1.0	3	1.0	42-53	42-53	1.0	42-53	1.0
47	DHGCGC_2021_v37n7_53_034	Rmer, D, Jamieson, K. H., & Aday, S. (2003). Television news and the cultivation of fear of crime. Journal of Communication. 53 (1), pp.88-104.	eng	Rmer, D, Jamieson, K. H., & Aday, S	Rmer, D, Jamieson, K. H., & Aday, S	1.0	Rmer, D, Jamieson, K. H., & Aday, S	1.0	Television news and the cultivation of fear of crime	Television news and the cultivation of fear of crime	1.0	Television news and the cultivation of fear of crime	1.0	2003	2003	1.0	2003	1.0	Journal of Communication	Journal of Communication	1.0	Journal of Communication	1.0	53	53	1.0	53	1.0	1	1	1.0	1	1.0	88-104	88-104	1.0	88-104	1.0
48	DOTSBL_2021_v28n2_17_014	De la Garza, C., Maria, T., and Egri, C. P., "Managerial Cultural Intelligence and Small Business in Canada", Management revue. Socio-economic Studies, Vol. 21, No. 3, 2010, pp. 353-371.	eng	De la Garza, C., Maria, T., and Egri, C. P	De la Garza, C., Maria, T., and Egri, C. P	1.0	De la Garza, C., Maria, T., and Egri, C. P	1.0	Managerial Cultural Intelligence and Small Business in Canada	Managerial Cultural Intelligence and Small Business in Canada	1.0	Managerial Cultural Intelligence and Small Business in Canada	1.0	2010	2010	1.0	2010	1.0	Management revue. Socio-economic Studies	Management revue. Socio-economic Studies	1.0	Management revue. Socio-economic Studies	1.0	21	21	1.0	21	1.0	3	3	1.0	3	1.0	353-371	353-371	1.0	353-371	1.0
49	GHHGC4_2021_v84n2_148_020	Price DB, Roman-Rodriguez M, McQueen RB, Bosnic-Anticevich S, Carter V, Gruffydd-Jones K, et al. Inhaler errors in the CRITIKAL study: type, frequency, and association with asthma outcomes. J Allergy Clin Immunol Pract 2017;5:1071-81.	eng	Price DB, Roman-Rodriguez M, McQueen RB, Bosnic-Anticevich S, Carter V, Gruffydd-Jones K, et al	Price DB, Roman-Rodriguez M, McQueen RB, Bosnic-Anticevich S, Carter V, Gruffydd-Jones K, et al	1.0	Price DB, Roman-Rodriguez M, McQueen RB, Bosnic-Anticevich S, Carter V, Gruffydd-Jones K, et al	1.0	Inhaler errors in the CRITIKAL study: type, frequency, and association with asthma outcomes	Inhaler errors in the CRITIKAL study: type, frequency, and association with asthma outcomes	1.0	Inhaler errors in the CRITIKAL study: type, frequency, and association with asthma outcomes	1.0	2017	2017	1.0	2017	1.0	J Allergy Clin Immunol Pract	J Allergy Clin Immunol Pract	1.0	J Allergy Clin Immunol Pract	1.0	5	5	1.0	5	1.0			1.0		1.0	1071-1081	1071-1081	1.0	1071-1081	1.0
50	E1HKAL_2021_v24n2_63_040	Withler FC, Lim LC. Preliminary observations of chilled and deep-frozen storage of grouper (Epinephelus tauvina) sperm. Aquaculture. 1982;27:389-92.	eng	Withler FC, Lim LC	Withler FC, Lim LC	1.0	Withler FC, Lim LC	1.0	Preliminary observations of chilled and deep-frozen storage of grouper (Epinephelus tauvina) sperm	Preliminary observations of chilled and deep-frozen storage of grouper (Epinephelus tauvina) sperm	1.0	Preliminary observations of chilled and deep-frozen storage of grouper (Epinephelus tauvina) sperm	1.0	1982	1982	1.0	1982	1.0	Aquaculture	Aquaculture	1.0	Aquaculture	1.0	27	27	1.0	27	1.0			1.0		1.0	389-392	389-392	1.0	389-392	1.0
51	HJGHBQ_2021_v41n3_252_013	S. X. Li and G. R. Cui, J Applied Phy, 101 (2007) 083525.	eng	S. X. Li and G. R. Cui	S. X. Li and G. R. Cui	1.0	S. X. Li and G. R. Cui	1.0			1.0		1.0	2007	2007	1.0	2007	1.0	J Applied Phy	J Applied Phy	1.0	J Applied Phy	1.0	101	101	1.0	101	1.0			1.0		1.0	083525	083525	1.0	83525	0.8333333333333334
52	TSBHB2_2021_v21n6_213_010	Lazarenko, I., Saloid, S., Tulchynska, S., Kyrychenko, S., Tulchinskiy, R. (2020). Necessity of implementating data science course in economics curricula. Information Technologies and Learning Tools, 4(78), pp. 132-144. DOI: 10.33407/itlt.v78i4.3505	eng	Lazarenko, I., Saloid, S., Tulchynska, S., Kyrychenko, S., Tulchinskiy, R	Lazarenko, I., Saloid, S., Tulchynska, S., Kyrychenko, S., Tulchinskiy, R	1.0	Lazarenko, I., Saloid, S., Tulchynska, S., Kyrychenko, S., Tulchinskiy, R	1.0	Necessity of implementating data science course in economics curricula	Necessity of implementating data science course in economics curricula	1.0	Necessity of implementating data science course in economics curricula	1.0	2020	2020	1.0	2020	1.0	Information Technologies and Learning Tools	Information Technologies and Learning Tools	1.0	Information Technologies and Learning Tools	1.0	4	4	1.0	4	1.0	78	78	1.0	78	1.0	132-144	132-144	1.0	132-144	1.0
53	GROSBR_2021_v45n3_390_030	Park H, Kim S, Rhee J, Kim HJ, Han JS, Nah SY, Chung C. Synaptic enhancement induced by gintonin via lysophosphatidic acid receptor activation in central synapses. J Neurophysiol 2015;113:1493-500.	eng	Park H, Kim S, Rhee J, Kim HJ, Han JS, Nah SY, Chung C	Park H, Kim S, Rhee J, Kim HJ, Han JS, Nah SY, Chung C	1.0	Park H, Kim S, Rhee J, Kim HJ, Han JS, Nah SY, Chung C	1.0	Synaptic enhancement induced by gintonin via lysophosphatidic acid receptor activation in central synapses	Synaptic enhancement induced by gintonin via lysophosphatidic acid receptor activation in central synapses	1.0	Synaptic enhancement induced by gintonin via lysophosphatidic acid receptor activation in central synapses	1.0	2015	2015	1.0	2015	1.0	J Neurophysiol	J Neurophysiol	1.0	J Neurophysiol	1.0	113	113	1.0	113	1.0			1.0		1.0	1493-1500	1493-1500	1.0	1493-1500	1.0
54	BCHSBQ_2021_v4n1_87_006	서정인(2021), "코로나 19시대 이후 극장체재 변화에 관한 연구: 한국 영화 산업을 중심으로". 한국콘텐츠학회논문지, 21(4), 1957-1971.	kor	서정인	서정인	1.0	연구, 코로나 19시대 이후 극장체재 변화에 관한	0.0	코로나 19시대 이후 극장체재 변화에 관한 연구: 한국 영화 산업을 중심으로	코로나 19시대 이후 극장체재 변화에 관한 연구: 한국 영화 산업을 중심으로	1.0		0.0	2021	2021	1.0	2021	1.0	한국콘텐츠학회논문지	한국콘텐츠학회논문지	1.0	서정인	0.0	21	21	1.0	21	1.0	4	4	1.0	4	1.0	1957-1971	1957-1971	1.0	1957-1971	1.0
55	GOOOB2_2021_v32n4_371_031	B. Kaczmarek, Tannic acid with antiviral and antibacterial activity as a promising component of biomaterials-a minireview, Materials, 13, 3224 (2020).	eng	B. Kaczmarek	B. Kaczmarek	1.0	B. Kaczmarek	1.0	Tannic acid with antiviral and antibacterial activity as a promising component of biomaterials-a minireview	Tannic acid with antiviral and antibacterial activity as a promising component of biomaterials-a minireview	1.0	Tannic acid with antiviral and antibacterial activity as a promising component of biomaterials-a minireview	1.0	2020	2020	1.0	2020	1.0	Materials	Materials	1.0	Materials	1.0	13	13	1.0	13	1.0			1.0		1.0	3224	3224	1.0	3224	1.0
56	DMBRBT_2020_v36n4_382_011	Mincks SL, Dyal PL, Paterson GLJ, Smith CR, Glover AG, 2009. A new species of Aurospio (Polychaeta, Spionidae) from the Antarctic shelf, with analysis of its ecology, reproductive biology and evolutionary history. Marine Ecology, 30:181-197. https://doi.org/10.1111/j.1439-0485.2008.00265.x	eng	Mincks SL, Dyal PL, Paterson GLJ, Smith CR, Glover AG	Mincks SL, Dyal PL, Paterson GLJ, Smith CR, Glover AG	1.0	Mincks SL, Dyal PL, Paterson GLJ, Smith CR, Glover AG	1.0	A new species of Aurospio (Polychaeta, Spionidae) from the Antarctic shelf, with analysis of its ecology, reproductive biology and evolutionary history	A new species of Aurospio (Polychaeta, Spionidae) from the Antarctic shelf, with analysis of its ecology, reproductive biology and evolutionary history	1.0	A new species of Aurospio (Polychaeta, Spionidae) from the Antarctic shelf, with analysis of its ecology, reproductive biology and evolutionary history	1.0	2009	2009	1.0	2009	1.0	Marine Ecology	Marine Ecology	1.0	Marine Ecology	1.0	30	30	1.0	30	1.0			1.0		1.0	181-197	181-197	1.0	181-197	1.0
57	JMHHBK_2021_v66n2_105_018	Park, H. J. 2020. Trend Analysis of Korea Papers in the Fields of 'Artificial Intelligence', 'Machine Learning' and 'Deep Learning'. Journal of Korea Institute of Information, Electronics, and Communication Technology 13(4) : 283-292. http://dx.doi.org/10.17661/jkiiect.2020.13.4.283.	eng	Park, H. J	Park, H. J	1.0	Park, H. J	1.0	Trend Analysis of Korea Papers in the Fields of 'Artificial Intelligence', 'Machine Learning' and 'Deep Learning'	Trend Analysis of Korea Papers in the Fields of 'Artificial Intelligence', 'Machine Learning' and 'Deep Learning'	1.0	Trend Analysis of Korea Papers in the Fields of 'Artificial Intelligence', 'Machine Learning' and 'Deep Learning'	1.0	2020	2020	1.0	2020	1.0	Journal of Korea Institute of Information, Electronics, and Communication Technology	Journal of Korea Institute of Information, Electronics, and Communication Technology	1.0	Journal of Korea Institute of Information, Electronics, and Communication Technology	1.0	13	13	1.0	13	1.0	4	4	1.0	4	1.0	283-292	283-292	1.0	283-292	1.0
58	JMMCBN_2021_v28n3_227_045	Choi SH, Lim CG. Immediate effects of ankle non-elastic taping on balance and gait ability in patients with chronic stroke: a randomized, controlled trial. J Manipulative Physiol Ther 2020;43(9):922-9.	eng	Choi SH, Lim CG	Choi SH, Lim CG	1.0	Choi SH, Lim CG	1.0	Immediate effects of ankle non-elastic taping on balance and gait ability in patients with chronic stroke: a randomized, controlled trial	Immediate effects of ankle non-elastic taping on balance and gait ability in patients with chronic stroke: a randomized, controlled trial	1.0	Immediate effects of ankle non-elastic taping on balance and gait ability in patients with chronic stroke: a randomized, controlled trial	1.0	2020	2020	1.0	2020	1.0	J Manipulative Physiol Ther	J Manipulative Physiol Ther	1.0	J Manipulative Physiol Ther	1.0	43	43	1.0	43	1.0	9	9	1.0	9	1.0	922-929	922-929	1.0	922-929	1.0
59	BCHSBQ_2020_v3n2_129_069	Schaufeli, W. B., Salanova, M., Gonzalez-Roma, V., and Bakker, A. B. (2002). The measurement of en- gagement and burnout: a two sample confirmatory factor analytic approach. Journal of Happiness Studies, 3(1), 71-92.	eng	Schaufeli, W. B., Salanova, M., Gonzalez-Roma, V., and Bakker, A. B	Schaufeli, W. B., Salanova, M., Gonzalez-Roma, V., and Bakker, A. B	1.0	Schaufeli, W. B., Salanova, M., Gonzalez-Roma, V., and Bakker, A. B	1.0	The measurement of en- gagement and burnout: a two sample confirmatory factor analytic approach	The measurement of en-gagement and burnout: a two sample confirmatory factor analytic approach	0.9894736842105263	The measurement of en- gagement and burnout: a two sample confirmatory factor analytic approach	1.0	2002	2002	1.0	2002	1.0	Journal of Happiness Studies	Journal of Happiness Studies	1.0	Journal of Happiness Studies	1.0	3	3	1.0	3	1.0	1	1	1.0	1	1.0	71-92	71-92	1.0	71-92	1.0
60	E1HKAL_2021_v24n1_19_001	Ahn G, Lee WW, Kim KN, Lee JH, Heo SJ, Kang N, et al. A sulfated polysaccharide of Ecklonia cava inhibits the growth of colon cancer cells by inducing apoptosis. EXCLI J. 2015;14:294-306.	eng	Ahn G, Lee WW, Kim KN, Lee JH, Heo SJ, Kang N, et al	Ahn G, Lee WW, Kim KN, Lee JH, Heo SJ, Kang N, et al	1.0	Ahn G, Lee WW, Kim KN, Lee JH, Heo SJ, Kang N, et al	1.0	A sulfated polysaccharide of Ecklonia cava inhibits the growth of colon cancer cells by inducing apoptosis	A sulfated polysaccharide of Ecklonia cava inhibits the growth of colon cancer cells by inducing apoptosis	1.0	A sulfated polysaccharide of Ecklonia cava inhibits the growth of colon cancer cells by inducing apoptosis	1.0	2015	2015	1.0	2015	1.0	EXCLI J	EXCLI J	1.0	EXCLI J	1.0	14	14	1.0	14	1.0			1.0		1.0	294-306	294-306	1.0	294-306	1.0
61	KJKHFZ_2021_v28n2_229_039	Wen, J., Han, Q. and Du, X. (2019), "Shaking table tests of bridge model with friction sliding bearings under bi-directional earthquake excitations", Struct. Infrastruct. E., 15(9), 1264-1278. https://doi:10.1080/15732479.2019.1618350	eng	Wen, J., Han, Q. and Du, X	Wen, J., Han, Q. and Du, X	1.0	Wen, J., Han, Q. and Du, X	1.0	Shaking table tests of bridge model with friction sliding bearings under bi-directional earthquake excitations	Shaking table tests of bridge model with friction sliding bearings under bi-directional earthquake excitations	1.0	Shaking table tests of bridge model with friction sliding bearings under bi-directional earthquake excitations	1.0	2019	2019	1.0	2019	1.0	Struct. Infrastruct. E	Struct. Infrastruct. E	1.0	Struct. Infrastruct. E	1.0	15	15	1.0	15	1.0	9	9	1.0	9	1.0	1264-1278	1264-1278	1.0	1264-1278	1.0
62	TPTPHF_2021_v26n2_191_035	Wu, K., Shao, Z.S., Qin, S., Zhao, N. and Hu, H. (2020b), "Analytical-based assessment of effect of highly deformable elements on tunnel lining within viscoelastic rocks", Int. J. Appl. Mech., 12(3), 2050030. https://doi.org/10.1142/S1758825120500301.	eng	Wu, K., Shao, Z.S., Qin, S., Zhao, N. and Hu, H	Wu, K., Shao, Z.S., Qin, S., Zhao, N. and Hu, H	1.0	Wu, K., Shao, Z.S., Qin, S., Zhao, N. and Hu, H	1.0	Analytical-based assessment of effect of highly deformable elements on tunnel lining within viscoelastic rocks	Analytical-based assessment of effect of highly deformable elements on tunnel lining within viscoelastic rocks	1.0	Analytical-based assessment of effect of highly deformable elements on tunnel lining within viscoelastic rocks	1.0	2020	2020	1.0	2020	1.0	Int. J. Appl. Mech	Int. J. Appl. Mech	1.0	Int. J. Appl. Mech	1.0	12	12	1.0	12	1.0	3	3	1.0	3	1.0	2050030	2050030	1.0	2050030	1.0
63	HGKRBZ_2021_n69_129_007	타나카 겐이치(田中健一) (2020). 二つの条例により県や地域の活動を未来へつなぐ : 開館30周年を迎えた鳥取県立公文書館の取組. アーカイブズ, 78.	jpn	타나카 겐이치(田中健一)	타나카 겐이치(田中健一)	1.0		0.0	二つの条例により県や地域の活動を未来へつなぐ : 開館30周年を迎えた鳥取県立公文書館の取組	二つの条例により県や地域の活動を未来へつなぐ : 開館30周年を迎えた鳥取県立公文書館の取組	1.0		0.0	2020	2020	1.0		0.0	アーカイブズ	アーカイブズ	1.0		0.0	78		0.0		0.0			1.0		1.0		78	0.0	78	0.0
64	GHHGC4_2021_v84n1_22_050	Docherty AB, Harrison EM, Green CA, Hardwick HE, Pius R, Norman L, et al. Features of 20 133 UK patients in hospital with covid-19 using the ISARIC WHO Clinical Characterisation Protocol: prospective observational cohort study. BMJ 2020;369:m1985.	eng	Docherty AB, Harrison EM, Green CA, Hardwick HE, Pius R, Norman L, et al	Docherty AB, Harrison EM, Green CA, Hardwick HE, Pius R, Norman L, et al	1.0	Docherty AB, Harrison EM, Green CA, Hardwick HE, Pius R, Norman L, et al	1.0	Features of 20 133 UK patients in hospital with covid-19 using the ISARIC WHO Clinical Characterisation Protocol: prospective observational cohort study	Features of 20 133 UK patients in hospital with covid-19 using the ISARIC WHO Clinical Characterisation Protocol: prospective observational cohort study	1.0	Features of 20 133 UK patients in hospital with covid-19 using the ISARIC WHO Clinical Characterisation Protocol: prospective observational cohort study	1.0	2020	2020	1.0	2020	1.0	BMJ	BMJ	1.0	BMJ	1.0	369	369	1.0	369	1.0			1.0		1.0	m1985	m1985	1.0	1985	0.8
65	TBRHBL_2019_v52n4_467_013	Lee, J.Y., J.H. Park, B.C. Jang, K.S. Lee, B.K. Hyun, S.W. Hwang, Y.S. Yoon and B.H. Song. 2007. The establishment of critical ranges of inorganic nutrition contents in leaves of net melon (Cucumis melo L.) in protected cultivation. Korean J. Soil Sci. Fert. 40:471-475.	eng	Lee, J.Y., J.H. Park, B.C. Jang, K.S. Lee, B.K. Hyun, S.W. Hwang, Y.S. Yoon and B.H. Song	Lee, J.Y., J.H. Park, B.C. Jang, K.S. Lee, B.K. Hyun, S.W. Hwang, Y.S. Yoon and B.H. Song	1.0	Lee, J.Y., J.H. Park, B.C. Jang, K.S. Lee, B.K. Hyun, S.W. Hwang, Y.S. Yoon and B.H. Song	1.0	The establishment of critical ranges of inorganic nutrition contents in leaves of net melon (Cucumis melo L.) in protected cultivation	The establishment of critical ranges of inorganic nutrition contents in leaves of net melon (Cucumis melo L.) in protected cultivation	1.0	The establishment of critical ranges of inorganic nutrition contents in leaves of net melon (Cucumis melo L.) in protected cultivation	1.0	2007	2007	1.0	2007	1.0	Korean J. Soil Sci. Fert	Korean J. Soil Sci. Fert	1.0	Korean J. Soil Sci. Fert	1.0	40	40	1.0	40	1.0			1.0		1.0	471-475	471-475	1.0	471-475	1.0
66	JMMCBN_2021_v28n3_215_003	Lo AC, Triche EW. Improving gait in multiple sclerosis using robot-assisted, body weight supported treadmill training. Neurorehabil Neural Repair 2008;22(6):661-71.	eng	Lo AC, Triche EW	Lo AC, Triche EW	1.0	Lo AC, Triche EW	1.0	Improving gait in multiple sclerosis using robot-assisted, body weight supported treadmill training	Improving gait in multiple sclerosis using robot-assisted, body weight supported treadmill training	1.0	Improving gait in multiple sclerosis using robot-assisted, body weight supported treadmill training	1.0	2008	2008	1.0	2008	1.0	Neurorehabil Neural Repair	Neurorehabil Neural Repair	1.0	Neurorehabil Neural Repair	1.0	22	22	1.0	22	1.0	6	6	1.0	6	1.0	661-671	661-671	1.0	661-671	1.0
67	ORHHBA_2021_v33n2_84_046	Yodo, T. and S. Kimura. 1998. Feeding habits of largemouth bass Micropterus salmoides in lakes Shorenji and Nishinoko, central Japan. Nippon Suisan Gakk., 64: 26-28.	eng	Yodo, T. and S. Kimura	Yodo, T. and S. Kimura	1.0	Yodo, T. and S. Kimura	1.0	Feeding habits of largemouth bass Micropterus salmoides in lakes Shorenji and Nishinoko, central Japan	Feeding habits of largemouth bass Micropterus salmoides in lakes Shorenji and Nishinoko, central Japan	1.0	Feeding habits of largemouth bass Micropterus salmoides in lakes Shorenji and Nishinoko, central Japan	1.0	1998	1998	1.0	1998	1.0	Nippon Suisan Gakk	Nippon Suisan Gakk	1.0	Nippon Suisan Gakk	1.0	64	64	1.0	64	1.0			1.0		1.0	26-28	26-28	1.0	26-28	1.0
68	JBCRB4_2021_v28n1_17_002	김아영, 채원석, 장규호, "가상현실 동향분석", 한국전자통신연구원, 전자통신동향분석, 제3권 제4호, pp.24-26, 2016. 8	kor	김아영, 채원석, 장규호	김아영, 채원석, 장규호	1.0	김아영, 채원석, 장규호, 가상현실 동향분석', ', 한국전자통신연구원, 전자통신동향분석, 제4호	0.24074074074074073	가상현실 동향분석	가상현실 동향분석	1.0		0.0	2016	2016	1.0	2016	1.0	전자통신동향분석	전자통신동향분석	1.0		0.0	3	3	1.0		0.0	4	4	1.0	8	0.0	24-26	24-26	1.0	24-26	1.0
69	TSBHB2_2021_v21n4_131_002	C. Dhiman and D. K. Vishwakarma, "A review of state-of-the-art techniques for abnormal human activity recognition," Eng. Appl. Artif. Intell., vol. 77, pp. 21_45, Jan. 2018.	eng	C. Dhiman and D. K. Vishwakarma	C. Dhiman and D. K. Vishwakarma	1.0	C. Dhiman and D. K. Vishwakarma	1.0	A review of state-of-the-art techniques for abnormal human activity recognition	A review of state-of-the-art techniques for abnormal human activity recognition	1.0	A review of state-of-the-art techniques for abnormal human activity recognition	1.0	2018	2018	1.0	2018	1.0	Eng. Appl. Artif. Intell	Eng. Appl. Artif. Intell	1.0	Eng. Appl. Artif. Intell	1.0	77	77	1.0	77	1.0			1.0		1.0	21-45	21_45	0.8	21-45	1.0
70	DOTSBL_2021_v28n3_89_064	Pompe, A., "City brand in the eyes of values", Advances in Business-Related Scientific Research Journal, Vol. 8, No. 1, 2017, pp. 9-22.	eng	Pompe, A	Pompe, A	1.0	Pompe, A	1.0	City brand in the eyes of values	City brand in the eyes of values	1.0	City brand in the eyes of values	1.0	2017	2017	1.0	2017	1.0	Advances in BusinessRelated Scientific Research Journal	Advances in Business-Related Scientific Research Journal	0.9821428571428571	Advances in Business-Related Scientific Research Journal	0.9821428571428571	8	8	1.0	8	1.0	1	1	1.0	1	1.0	9-22	9-22	1.0	9-22	1.0
71	SMGHBM_2021_v31n7_641_032	Park, J. R., Kim, E. G., Lee, S. H., Chung, I, K. and Kim, K. M. 2019. Comparison of the migration and absorption of calcium and magnesium in apple leaves sprayed with plant nutrients prepared by wet nano-grinding technology. J. Life Sci. 29, 769-773.	eng	Park, J. R., Kim, E. G., Lee, S. H., Chung, I, K. and Kim, K. M	Park, J. R., Kim, E. G., Lee, S. H., Chung, I, K. and Kim, K. M	1.0	Park, J. R., Kim, E. G., Lee, S. H., Chung, I, K. and Kim, K. M	1.0	Comparison of the migration and absorption of calcium and magnesium in apple leaves sprayed with plant nutrients prepared by wet nano-grinding technology	Comparison of the migration and absorption of calcium and magnesium in apple leaves sprayed with plant nutrients prepared by wet nano-grinding technology	1.0	Comparison of the migration and absorption of calcium and magnesium in apple leaves sprayed with plant nutrients prepared by wet nano-grinding technology	1.0	2019	2019	1.0	2019	1.0	J. Life Sci	J. Life Sci	1.0	J. Life Sci	1.0	29	29	1.0	29	1.0			1.0		1.0	769-773	769-773	1.0	769-773	1.0
72	DHGGDU_2019_v43n11_787_011	Choi, D. W., Cho, G. R., Shim, J. H., Deguchi, Y., Kim, D. H. and Doh, D. H., 2016, "2D Temperature Measurement of CT-TDLAS by Using Two-Ratios-of-Three-Peaks Algorithm," Trans. of Korean Hydrogen and New Energy Society, Vol. 27, No. 3, pp. 318~327.	eng	Choi, D. W., Cho, G. R., Shim, J. H., Deguchi, Y., Kim, D. H. and Doh, D. H	Choi, D. W., Cho, G. R., Shim, J. H., Deguchi, Y., Kim, D. H. and Doh, D. H	1.0	Choi, D. W., Cho, G. R., Shim, J. H., Deguchi, Y., Kim, D. H. and Doh, D. H	1.0	2D Temperature Measurement of CT-TDLAS by Using Two-Ratios-of-Three-Peaks Algorithm	2D Temperature Measurement of CT-TDLAS by Using Two-Ratios-of-Three-Peaks Algorithm	1.0	2D Temperature Measurement of CT-TDLAS by Using Two-Ratios-of-Three-Peaks Algorithm	1.0	2016	2016	1.0	2016	1.0	Trans. of Korean Hydrogen and New Energy Society	Trans. of Korean Hydrogen and New Energy Society	1.0	Trans. of Korean Hydrogen and New Energy Society	1.0	27	27	1.0	27	1.0	3	3	1.0	3	1.0	318-327	318-327	1.0	318-327	1.0
73	GROSBR_2021_v45n3_380_014	Weisberg SP, McCann D, Desai M, Rosenbaum M, Leibel RL, Ferrante AW. Obesity is associated with macrophage accumulation in adipose tissue. J Clin Invest 2003;112:1796-808.	eng	Weisberg SP, McCann D, Desai M, Rosenbaum M, Leibel RL, Ferrante AW	Weisberg SP, McCann D, Desai M, Rosenbaum M, Leibel RL, Ferrante AW	1.0	Weisberg SP, McCann D, Desai M, Rosenbaum M, Leibel RL, Ferrante AW	1.0	Obesity is associated with macrophage accumulation in adipose tissue	Obesity is associated with macrophage accumulation in adipose tissue	1.0	Obesity is associated with macrophage accumulation in adipose tissue	1.0	2003	2003	1.0	2003	1.0	J Clin Invest	J Clin Invest	1.0	J Clin Invest	1.0	112	112	1.0	112	1.0			1.0		1.0	1796-1808	1796-1808	1.0	1796-1808	1.0
74	CCTHCV_2021_v21n7_637_037	W. B. Kibler, J. Press, and A. Sciascia, "The role of core stability in athletic function," sportsmed, Vol.36, No.3, pp.189-198, 2006.	eng	W. B. Kibler, J. Press, and A. Sciascia	W. B. Kibler, J. Press, and A. Sciascia	1.0	W. B. Kibler, J. Press, and A. Sciascia	1.0	The role of core stability in athletic function	The role of core stability in athletic function	1.0	The role of core stability in athletic function	1.0	2006	2006	1.0	2006	1.0	sportsmed	sportsmed	1.0		0.0	36	36	1.0	36	1.0	3	3	1.0	3	1.0	189-198	189-198	1.0	189-198	1.0
75	DSOHBA_2021_v48n2_189_003	Celie KB, Colen DL, Kovach SJ 3rd. Toxic shock syndrome after surgery: case presentation and systematic review of the literature. Plast Reconstr Surg Glob Open 2020;8:e2499.	eng	Celie KB, Colen DL, Kovach SJ 3rd	Celie KB, Colen DL, Kovach SJ 3rd	1.0	Celie, K, Colen, D, Kovach, S	0.696969696969697	Toxic shock syndrome after surgery: case presentation and systematic review of the literature	Toxic shock syndrome after surgery: case presentation and systematic review of the literature	1.0	Toxic shock syndrome after surgery: case presentation and systematic review of the literature	1.0	2020	2020	1.0	2020	1.0	Plast Reconstr Surg Glob Open	Plast Reconstr Surg Glob Open	1.0	Plast Reconstr Surg Glob Open	1.0	8	8	1.0	8	1.0			1.0		1.0	e2499	e2499	1.0	e2499	1.0
76	DHMOD5_2019_v19n5_31.1_048	Yoneyama M, Kikuchi M, Matsumoto K, Imaizumi T, Miyagishi M, Taira K, Foy E, Loo YM, Gale M Jr, Akira S, et al. Shared and unique functions of the DExD/H-box helicases RIG-I, MDA5, and LGP2 in antiviral innate immunity. J Immunol 2005;175:2851-2858.	eng	Yoneyama M, Kikuchi M, Matsumoto K, Imaizumi T, Miyagishi M, Taira K, Foy E, Loo YM, Gale M Jr, Akira S, et al	Yoneyama M, Kikuchi M, Matsumoto K, Imaizumi T, Miyagishi M, Taira K, Foy E, Loo YM, Gale M Jr, Akira S, et al	1.0	Yoneyama, M, Kikuchi, M, Matsumoto, K, Imaizumi, T, Miyagishi, M, Taira, K, Foy, E, Loo, Y, Gale, M, Akira, S	0.8181818181818182	Shared and unique functions of the DExD/H-box helicases RIG-I, MDA5, and LGP2 in antiviral innate immunity	Shared and unique functions of the DExD/H-box helicases RIG-I, MDA5, and LGP2 in antiviral innate immunity	1.0	Shared and unique functions of the DExD/H-box helicases RIG-I, MDA5, and LGP2 in antiviral innate immunity	1.0	2005	2005	1.0	2005	1.0	J Immunol	J Immunol	1.0	J Immunol	1.0	175	175	1.0	175	1.0			1.0		1.0	2851-2858	2851-2858	1.0	2851-2858	1.0
77	SSGGB@_2021_v30n4_179_005	J. Ren, R. Li, Y, Liu, Y. Cheng, D. Mu, R. Zheng, J. Liu, C. Dai, 2017, The Impact of Aluminum Impurity on the Regenerated Lithium Nickel Cobalt Manganese Oxide Cathode Materials from Spent LIBs, New J. Chem.,Vol. 41, No. 19, pp. 10959~10965. https://doi.org/10.1039/C7NJ01206C	eng	J. Ren, R. Li, Y, Liu, Y. Cheng, D. Mu, R. Zheng, J. Liu, C. Dai	J. Ren, R. Li, Y, Liu, Y. Cheng, D. Mu, R. Zheng, J. Liu, C. Dai	1.0	J. Ren, R. Li, Y, Liu, Y. Cheng, D. Mu, R. Zheng, J. Liu, C. Dai	1.0	The Impact of Aluminum Impurity on the Regenerated Lithium Nickel Cobalt Manganese Oxide Cathode Materials from Spent LIBs	The Impact of Aluminum Impurity on the Regenerated Lithium Nickel Cobalt Manganese Oxide Cathode Materials from Spent LIBs	1.0	The Impact of Aluminum Impurity on the Regenerated Lithium Nickel Cobalt Manganese Oxide Cathode Materials from Spent LIBs	1.0	2017	2017	1.0	2017	1.0	New J. Chem	New J. Chem	1.0	New J. Chem	1.0	41	41	1.0	41	1.0	19	19	1.0	19	1.0	10959-10965	10959-10965	1.0		0.0
78	KJKHEW_2021_v40n4_511_035	Kumar, D. and Rai, K. (2020), "Three-phase-lag bioheat transfer model and its validation with experimental data", Mech. Based Des. Struct. Mach., 1-15. https://doi.org/10.1080/15397734.2020.1779741.	eng	Kumar, D. and Rai, K	Kumar, D. and Rai, K	1.0	Kumar, D. and Rai, K	1.0	Three-phase-lag bioheat transfer model and its validation with experimental data	Three-phase-lag bioheat transfer model and its validation with experimental data	1.0	Three-phase-lag bioheat transfer model and its validation with experimental data	1.0	2020	2020	1.0	2020	1.0	Mech. Based Des. Struct. Mach	Mech. Based Des. Struct. Mach	1.0	Mech. Based Des. Struct. Mach	1.0			1.0		1.0			1.0		1.0	1-15	1-15	1.0	1-15	1.0
79	DMBRBT_2020_v36n4_330_003	Coleman CO, 2009. Drawing setae the digital way. Zoosystematics and Evolution, 85:305-310. https://doi.org/10.1002/zoos.200900008	eng	Coleman CO	Coleman CO	1.0	Coleman CO	1.0	Drawing setae the digital way	Drawing setae the digital way	1.0	Drawing setae the digital way	1.0	2009	2009	1.0	2009	1.0	Zoosystematics and Evolution	Zoosystematics and Evolution	1.0	Zoosystematics and Evolution	1.0	85	85	1.0	85	1.0			1.0		1.0	305-310	305-310	1.0	305-310	1.0
80	BJOHBK_2021_v4n2_26_001	Ahn, S. H., & Lee, S. J. (2017). Investigation on Methods to Improve the Reliability of Education Satisfaction Surveys: Focused on the S University Case. Journal of Digital Convergence, 15(12), 71-77. doi:10.14400/JDC.2017.15.12.71	eng	Ahn, S. H., & Lee, S. J	Ahn, S. H., & Lee, S. J	1.0	Ahn, S. H., & Lee, S. J	1.0	Investigation on Methods to Improve the Reliability of Education Satisfaction Surveys: Focused on the S University Case	Investigation on Methods to Improve the Reliability of Education Satisfaction Surveys: Focused on the S University Case	1.0	Investigation on Methods to Improve the Reliability of Education Satisfaction Surveys: Focused on the S University Case	1.0	2017	2017	1.0	2017	1.0	Journal of Digital Convergence	Journal of Digital Convergence	1.0	Journal of Digital Convergence	1.0	15	15	1.0	15	1.0	12	12	1.0	12	1.0	71-77	71-77	1.0	71-77	1.0
81	SHBJBD_2019_v71n3_55_056	Boyer, J. H., 1981, "How editors view objectivity", Journalism Quarterly, 58(1): 24-28.	eng	Boyer, J. H	Boyer, J. H	1.0	Boyer, J. H	1.0	How editors view objectivity	How editors view objectivity	1.0		0.0	1981	1981	1.0	1981	1.0	Journalism Quarterly	Journalism Quarterly	1.0	Journalism Quarterly	1.0	58	58	1.0	58	1.0	1	1	1.0	1	1.0	24-28	24-28	1.0	24-28	1.0
82	HHJHBQ_2021_v31n3_1_024	Sencan S, Edipoglu IS, Celenlioglu AE, Yolcu G, Gunduz OH. Comparison of treatment outcomes in lumbar central stenosis patients treated with epidural steroid injections: interlaminar Mo bilateral transforaminal approach. Korean J Pain. 2020;33(3):226-33.	eng	Sencan S, Edipoglu IS, Celenlioglu AE, Yolcu G, Gunduz OH	Sencan S, Edipoglu IS, Celenlioglu AE, Yolcu G, Gunduz OH	1.0	Sencan S, Edipoglu IS, Celenlioglu AE, Yolcu G, Gunduz OH	1.0	Comparison of treatment outcomes in lumbar central stenosis patients treated with epidural steroid injections: interlaminar Mo bilateral transforaminal approach	Comparison of treatment outcomes in lumbar central stenosis patients treated with epidural steroid injections: interlaminar Mo bilateral transforaminal approach	1.0	Comparison of treatment outcomes in lumbar central stenosis patients treated with epidural steroid injections: interlaminar Mo bilateral transforaminal approach	1.0	2020	2020	1.0	2020	1.0	Korean J Pain	Korean J Pain	1.0	Korean J Pain	1.0	33	33	1.0	33	1.0	3	3	1.0	3	1.0	226-233	226-233	1.0	226-233	1.0
83	BSSMBK_2021_v25n1_15_008	Hattemer-Frey HA, Travis CC (1991) Benzo[a]pyrene: Environmental partitioning and human exposure. Toxicol Ind Health 7:141-157.	eng	Hattemer-Frey HA, Travis CC	Hattemer-Frey HA, Travis CC	1.0	Hattemer-Frey HA, Travis CC	1.0	Benzo[a]pyrene: Environmental partitioning and human exposure	Benzo[a]pyrene: Environmental partitioning and human exposure	1.0	Benzo[a]pyrene: Environmental partitioning and human exposure	1.0	1991	1991	1.0	1991	1.0	Toxicol Ind Health	Toxicol Ind Health	1.0	Toxicol Ind Health	1.0	7	7	1.0	7	1.0			1.0		1.0	141-157	141-157	1.0	141-157	1.0
84	NGHHCI_2021_v63n4_23_003	Chung, S. O., and K. J. Park, 2004. Irrigation return flow measurements and analysis in a small size paddy area. Journal of Korea Water Resources Association 37(7): 517-526. doi:10.3741/JKWRA.2004.37.7.517.	eng	Chung, S. O., and K. J. Park	Chung, S. O., and K. J. Park	1.0	Chung, S. O., and K. J. Park	1.0	Irrigation return flow measurements and analysis in a small size paddy area	Irrigation return flow measurements and analysis in a small size paddy area	1.0	Irrigation return flow measurements and analysis in a small size paddy area	1.0	2004	2004	1.0	2004	1.0	Journal of Korea Water Resources Association	Journal of Korea Water Resources Association	1.0	Journal of Korea Water Resources Association	1.0	37	37	1.0	37	1.0	7	7	1.0	7	1.0	517-526	517-526	1.0	517-526	1.0
85	GROSBR_2021_v45n3_390_004	Boillee S, Cleveland DW. Revisiting oxidative damage in ALS: microglia, Nox, and mutant SOD1. J Clin Invest 2008;118:474-8.	eng	Boillee S, Cleveland DW	Boillee S, Cleveland DW	1.0	Boillee S, Cleveland DW	1.0	Revisiting oxidative damage in ALS: microglia, Nox, and mutant SOD1	Revisiting oxidative damage in ALS: microglia, Nox, and mutant SOD1	1.0	Revisiting oxidative damage in ALS: microglia, Nox, and mutant SOD1	1.0	2008	2008	1.0	2008	1.0	J Clin Invest	J Clin Invest	1.0	J Clin Invest	1.0	118	118	1.0	118	1.0			1.0		1.0	474-478	474-478	1.0	474-478	1.0
86	GGRHC4_2021_v22n4_59_008	Lim, D.H. (2018). "The Necessity and Device to Introduce Lotting-Out System after Completion in the Housing Market." Korea Research Institute for Human Settlements, KRIHS, 2(1), pp. 45-70.	eng	Lim, D.H	Lim, D.H	1.0	Lim, D.H	1.0	The Necessity and Device to Introduce Lotting-Out System after Completion in the Housing Market	The Necessity and Device to Introduce Lotting-Out System after Completion in the Housing Market	1.0	The Necessity and Device to Introduce Lotting-Out System after Completion in the Housing Market	1.0	2018	2018	1.0	2018	1.0	Korea Research Institute for Human Settlements	Korea Research Institute for Human Settlements	1.0	Korea Research Institute for Human Settlements	1.0	2	2	1.0	2	1.0	1	1	1.0	1	1.0	45-70	45-70	1.0	45-70	1.0
87	HHSGBA_2020_v5n1_1_024	Shin GW, Palaksha KJ, Yang HH, Shin YS, Kim YR, Lee EY, Kim HY, Kim YJ, Oh MJ, Yoshida T, Jung TS. 2006. Discrimination of streptococcosis agents in olive flounder (Paralichthys olivaceus). Bull Eur Ass Fish Pathol 26: 68-79.	eng	Shin GW, Palaksha KJ, Yang HH, Shin YS, Kim YR, Lee EY, Kim HY, Kim YJ, Oh MJ, Yoshida T, Jung TS	Shin GW, Palaksha KJ, Yang HH, Shin YS, Kim YR, Lee EY, Kim HY, Kim YJ, Oh MJ, Yoshida T, Jung TS	1.0	Shin GW, Palaksha KJ, Yang HH, Shin YS, Kim YR, Lee EY, Kim HY, Kim YJ, Oh MJ, Yoshida T, Jung TS	1.0	Discrimination of streptococcosis agents in olive flounder (Paralichthys olivaceus)	Discrimination of streptococcosis agents in olive flounder (Paralichthys olivaceus)	1.0	Discrimination of streptococcosis agents in olive flounder (Paralichthys olivaceus)	1.0	2006	2006	1.0	2006	1.0	Bull Eur Ass Fish Pathol	Bull Eur Ass Fish Pathol	1.0	Bull Eur Ass Fish Pathol	1.0	26	26	1.0	26	1.0			1.0		1.0	68-79	68-79	1.0	68-79	1.0
88	NCKHAE_2021_v16n1_18_011	구미옥, 은영, 김은심, 안황란, 권인수, 오현숙, 등. 노인 건강지도자 양성 전략을 적용한 경로당 노인건강증진 프로그램 효과 검증. 한국간호과학학회지. 2012;42(1):125-135. https://doi.org/10.4040/jkan.2012.42.1.125	kor	구미옥, 은영, 김은심, 안황란, 권인수, 오현숙, 등	구미옥, 은영, 김은심, 안황란, 권인수, 오현숙, 등	1.0	구미옥, 은영, 김은심, 안황란, 권인수, 오현숙, 등. 노인 건강지도자 양성 전략을 적용한 경로당 노인건강증진 프로그램 효과 검증, 한국간호과학학회지	0.35714285714285715	노인 건강지도자 양성 전략을 적용한 경로당 노인건강증진 프로그램 효과 검증	노인 건강지도자 양성 전략을 적용한 경로당 노인건강증진 프로그램 효과 검증	1.0		0.0	2012	2012	1.0	2012	1.0	한국간호과학학회지	한국간호과학학회지	1.0		0.0	42	42	1.0	42	1.0	1	1	1.0	1	1.0	125-135	125-135	1.0	125-135	1.0
89	DMBRBT_2020_v36n4_347_018	Leache AD, 2011. Multi-locus estimates of population structure and migration in a fence lizard hybrid zone. PLoS One, 6:e25827. https://doi.org/10.1371/journal.pone.0025827	eng	Leache AD	Leache AD	1.0	Leache AD	1.0	Multi-locus estimates of population structure and migration in a fence lizard hybrid zone	Multi-locus estimates of population structure and migration in a fence lizard hybrid zone	1.0	Multi-locus estimates of population structure and migration in a fence lizard hybrid zone	1.0	2011	2011	1.0	2011	1.0	PLoS One	PLoS One	1.0	PLoS One	1.0	6	6	1.0	6	1.0			1.0		1.0	e25827	e25827	1.0	e25827	1.0
90	TSBHB2_2021_v21n3_177_002	Abhaya Kumar Sahoo , Chittaranjan Pradhan , Rabindra Kumar Barik and Harishchandra Dubey, " DeepReco: Deep Learning Based Health Recommender System Using Collaborative Filtering", Computation 2019, 7, 25; doi:10.3390/computation7020025.,2019.	eng	Abhaya Kumar Sahoo , Chittaranjan Pradhan , Rabindra Kumar Barik and Harishchandra Dubey	Abhaya Kumar Sahoo , Chittaranjan Pradhan , Rabindra Kumar Barik and Harishchandra Dubey	1.0	Abhaya Kumar Sahoo , Chittaranjan Pradhan , Rabindra Kumar Barik and Harishchandra Dubey	1.0	DeepReco: Deep Learning Based Health Recommender System Using Collaborative Filtering	DeepReco: Deep Learning Based Health Recommender System Using Collaborative Filtering	1.0	DeepReco: Deep Learning Based Health Recommender System Using Collaborative Filtering	1.0	2019	2019	1.0	2019	1.0	Computation	Computation	1.0		0.0	7	7	1.0	7	1.0			1.0		1.0	25	25	1.0	25	1.0
91	OHHGBW_2021_v12n7_305_015	R. H. Lee & H. I. Chang. (2019). The mediating role of happiness in the association between stress and suicidal behavior among multicultural adolescents in South Korea - Comparisons by school level - Korean Institute of Youth Facility & Environmet, 31(3), 19-30.	eng	R. H. Lee & H. I. Chang	R. H. Lee & H. I. Chang	1.0	Lee H, R, Chang	0.5652173913043478	The mediating role of happiness in the association between stress and suicidal behavior among multicultural adolescents in South Korea - Comparisons by school level -	The mediating role of happiness in the association between stress and suicidal behavior among multicultural adolescents in South Korea-Comparisons by school level-	0.9819277108433735	The mediating role of happiness in the association between stress and suicidal behavior among multicultural adolescents in South Korea - Comparisons by school level - Korean Institute of Youth Facility & Environmet	0.7757009345794392	2019	2019	1.0	2019	1.0	Korean Institute of Youth Facility & Environmet	Korean Institute of Youth Facility & Environmet	1.0		0.0	31	31	1.0	31	1.0	3	3	1.0	3	1.0	19-30	19-30	1.0	19-30	1.0
92	E1SHA2_2021_v12n1_102_045	Stallones L. Suicide and potential occupational exposure to pesticides, Colorado 1990-1999. J Agromed 2006;11:107-12.	eng	Stallones L	Stallones L	1.0	Stallones L	1.0	Suicide and potential occupational exposure to pesticides, Colorado 1990-1999	Suicide and potential occupational exposure to pesticides, Colorado 1990-1999	1.0	Suicide and potential occupational exposure to pesticides	0.7402597402597403	2006	2006	1.0	1990	0.0	J Agromed	J Agromed	1.0	J Agromed	1.0	11	11	1.0	11	1.0			1.0		1.0	107-112	107-112	1.0	107-112	1.0
93	DJTJBT_2021_v19n7_21_021	J. Paul & S. Bhakar. (2018). Does celebrity image congruence influences brand attitude and purchase intention?. Journal of Promotional Management, 24(2), 153-177.	eng	J. Paul & S. Bhakar	J. Paul & S. Bhakar	1.0	Paul S, J, Bhakar	0.5789473684210527	Does celebrity image congruence influences brand attitude and purchase intention?	Does celebrity image congruence influences brand attitude and purchase intention?	1.0	Does celebrity image congruence influences brand attitude and purchase intention?	1.0	2018	2018	1.0	2018	1.0	Journal of Promotional Management	Journal of Promotional Management	1.0	Journal of Promotional Management	1.0	24	24	1.0	24	1.0	2	2	1.0	2	1.0	153-177	153-177	1.0	153-177	1.0
94	GHGOBX_2021_v41n3_267_059	Sewell, W. (1992) A theory of structure: Duality, agency, and transformation. American Journal of Sociology, 98(1), 1-29.	eng	Sewell, W	Sewell, W	1.0	Sewell, W	1.0	A theory of structure: Duality, agency, and transformation	A theory of structure: Duality, agency, and transformation	1.0	A theory of structure: Duality, agency, and transformation	1.0	1992	1992	1.0	1992	1.0	American Journal of Sociology	American Journal of Sociology	1.0	American Journal of Sociology	1.0	98	98	1.0	98	1.0	1	1	1.0	1	1.0	1-29	1-29	1.0	1-29	1.0
95	KJKHFZ_2021_v28n2_229_020	Han, Q., Liang, X., Wen, J., Zhang, J., Du, X. and Wang, Z. (2020), "Multiple-variable frequency pendulum isolator with high-performance materials", Smart Mater. Struct., 29(7), 075002. https://doi:10.1088/1361-665x/ab8749	eng	Han, Q., Liang, X., Wen, J., Zhang, J., Du, X. and Wang, Z	Han, Q., Liang, X., Wen, J., Zhang, J., Du, X. and Wang, Z	1.0	Han, Q., Liang, X., Wen, J., Zhang, J., Du, X. and Wang, Z	1.0	Multiple-variable frequency pendulum isolator with high-performance materials	Multiple-variable frequency pendulum isolator with high-performance materials	1.0	Multiple-variable frequency pendulum isolator with high-performance materials	1.0	2020	2020	1.0	2020	1.0	Smart Mater. Struct	Smart Mater. Struct	1.0	Smart Mater. Struct	1.0	29	29	1.0	29	1.0	7	7	1.0	7	1.0	075002	075002	1.0	75002	0.8333333333333334
96	TPTPHF_2021_v26n1_27_014	Haque, M.N. and Abu-Farsakh, M.Y. (2018), "Development of analytical models to estimate the increase in pile capacity with time (pile setup) from soil properties", Acta Geotechnica, 14(3), 881-905. https://doi.org/10.1007/s11440-018-0654-5.	eng	Haque, M.N. and Abu-Farsakh, M.Y	Haque, M.N. and Abu-Farsakh, M.Y	1.0	Haque, M.N. and Abu-Farsakh, M.Y	1.0	Development of analytical models to estimate the increase in pile capacity with time (pile setup) from soil properties	Development of analytical models to estimate the increase in pile capacity with time (pile setup) from soil properties	1.0	Development of analytical models to estimate the increase in pile capacity with time (pile setup) from soil properties	1.0	2018	2018	1.0	2018	1.0	Acta Geotechnica	Acta Geotechnica	1.0	Acta Geotechnica	1.0	14	14	1.0	14	1.0	3	3	1.0	3	1.0	881-905	881-905	1.0	881-905	1.0
97	OMRHBN_2020_v31n4_145_013	Kry SF, Popple R, Molineu A, Followill DS. Ion recombination correction factors (P(ion)) for Varian TrueBeam high-dose-rate therapy beams. J Appl Clin Med Phys. 2012;13:318-325.	eng	Kry SF, Popple R, Molineu A, Followill DS	Kry SF, Popple R, Molineu A, Followill DS	1.0	Kry SF, Popple R, Molineu A, Followill DS	1.0	Ion recombination correction factors (P(ion)) for Varian TrueBeam high-dose-rate therapy beams	Ion recombination correction factors (P(ion)) for Varian TrueBeam high-dose-rate therapy beams	1.0	Ion recombination correction factors (P(ion)) for Varian TrueBeam high-dose-rate therapy beams	1.0	2012	2012	1.0	2012	1.0	J Appl Clin Med Phys	J Appl Clin Med Phys	1.0	J Appl Clin Med Phys	1.0	13	13	1.0	13	1.0			1.0		1.0	318-325	318-325	1.0	318-325	1.0
98	CCTHCV_2021_v21n7_671_009	B. R. Dineen, R. J. Lewicki, and E. C. Tomlinson, "Supervisory guidance and behavioral integrity: Relationships with employee citizenship and deviant behavior," Vol.91, No.3, pp.622-635, 2006.	eng	B. R. Dineen, R. J. Lewicki, and E. C. Tomlinson	B. R. Dineen, R. J. Lewicki, and E. C. Tomlinson	1.0	B. R. Dineen, R. J. Lewicki, and E. C. Tomlinson	1.0	Supervisory guidance and behavioral integrity: Relationships with employee citizenship and deviant behavior	Supervisory guidance and behavioral integrity	0.4205607476635514	Supervisory guidance and behavioral integrity: Relationships with employee citizenship and deviant behavior	1.0	2006	2006	1.0	2006	1.0	Journal of Applied Psychology	Relationships with employee citizenship and deviant behavior	0.16666666666666666		0.0	91	91	1.0	91	1.0	3	3	1.0	3	1.0	622-635	622-635	1.0	622-635	1.0
99	GOGHBY_2019_v42n1_59_044	Turner, J. C. (2005) "Explaining the nature of power: A three-process theory." European Journal of Social Psychology, 35, 1-22.	eng	Turner, J. C	Turner, J. C	1.0	Turner, J. C	1.0	Explaining the nature of power: A three-process theory	Explaining the nature of power: A three-process theory	1.0	Explaining the nature of power: A three-process theory	1.0	2005	2005	1.0	2005	1.0	European Journal of Social Psychology	European Journal of Social Psychology	1.0	European Journal of Social Psychology	1.0	35	35	1.0	35	1.0			1.0		1.0	1-22	1-22	1.0	1-22	1.0
100	CJGHBH_2021_v25n3_56_007	Kim, J., Hyeon, D.H., Park, S.H., Chun, B.H., Jeong, B.H., Han, J.S. and Kim, S.H., "Catalytic Endothermic Reactions of exo-tetrahydrodicyclopentadiene with Zeolites and Improvement of Heat of Reactions," Catalysis Today, Vol. 232, pp. 63-68, 2014.	eng	Kim, J., Hyeon, D.H., Park, S.H., Chun, B.H., Jeong, B.H., Han, J.S. and Kim, S.H	Kim, J., Hyeon, D.H., Park, S.H., Chun, B.H., Jeong, B.H., Han, J.S. and Kim, S.H	1.0	Kim, J., Hyeon, D.H., Park, S.H., Chun, B.H., Jeong, B.H., Han, J.S. and Kim, S.H	1.0	Catalytic Endothermic Reactions of exo-tetrahydrodicyclopentadiene with Zeolites and Improvement of Heat of Reactions	Catalytic Endothermic Reactions of exo-tetrahydrodicyclopentadiene with Zeolites and Improvement of Heat of Reactions	1.0	Catalytic Endothermic Reactions of exo-tetrahydrodicyclopentadiene with Zeolites and Improvement of Heat of Reactions	1.0	2014	2014	1.0	2014	1.0	Catalysis Today	Catalysis Today	1.0	Catalysis Today	1.0	232	232	1.0	232	1.0			1.0		1.0	63-68	63-68	1.0	63-68	1.0
101	GHHGC4_2021_v84n2_140_026	Silveira PM, Silva KS, Mello GT, Knebel MT, Borgatto AF, Nahas MV. Smoking among industrial workers in Brazil: association with sociodemographic factors, alcohol consumption, and stress levels. J Bras Pneumol 2020;46:e20180385.	eng	Silveira PM, Silva KS, Mello GT, Knebel MT, Borgatto AF, Nahas MV	Silveira PM, Silva KS, Mello GT, Knebel MT, Borgatto AF, Nahas MV	1.0	Silveira PM, Silva KS, Mello GT, Knebel MT, Borgatto AF, Nahas MV	1.0	Smoking among industrial workers in Brazil: association with sociodemographic factors, alcohol consumption, and stress levels	Smoking among industrial workers in Brazil: association with sociodemographic factors, alcohol consumption, and stress levels	1.0	Smoking among industrial workers in Brazil: association with sociodemographic factors, alcohol consumption, and stress levels	1.0	2020	2020	1.0	2020	1.0	J Bras Pneumol	J Bras Pneumol	1.0	J Bras Pneumol	1.0	46	46	1.0	46	1.0			1.0		1.0	e20180385	e20180385	1.0	e20180385	1.0
102	GJKOBK_2021_v33n2_95_007	Frary, C. D., Johnson, R. K., & Wang, M. Q. (2004). Children and adolescents' choices of foods and beverages high in added sugars are associated with intakes of key nutrients and food groups. Journal of Adolescent Health, 34(1), 56-63.	eng	Frary, C. D., Johnson, R. K., & Wang, M. Q	Frary, C. D., Johnson, R. K., & Wang, M. Q	1.0	Frary, C. D., Johnson, R. K., & Wang, M. Q	1.0	Children and adolescents' choices of foods and beverages high in added sugars are associated with intakes of key nutrients and food groups	Children and adolescents' choices of foods and beverages high in added sugars are associated with intakes of key nutrients and food groups	1.0	Children and adolescents' choices of foods and beverages high in added sugars are associated with intakes of key nutrients and food groups	1.0	2004	2004	1.0	2004	1.0	Journal of Adolescent Health	Journal of Adolescent Health	1.0	Journal of Adolescent Health	1.0	34	34	1.0	34	1.0	1	1	1.0	1	1.0	56-63	56-63	1.0	56-63	1.0
103	KJKHEW_2021_v40n4_511_060	Zhou, J., Chen, J. and Zhang, Y. (2009), "Dual-phase lag effects on thermal damage to biological tissues caused by laser irradiation", Comput. Biology Medicine, 39(3), 286-293. https://doi.org/10.1016/j.compbiomed.2009.01.002.	eng	Zhou, J., Chen, J. and Zhang, Y	Zhou, J., Chen, J. and Zhang, Y	1.0	Zhou, J., Chen, J. and Zhang, Y	1.0	Dual-phase lag effects on thermal damage to biological tissues caused by laser irradiation	Dual-phase lag effects on thermal damage to biological tissues caused by laser irradiation	1.0	Dual-phase lag effects on thermal damage to biological tissues caused by laser irradiation	1.0	2009	2009	1.0	2009	1.0	Comput. Biology Medicine	Comput. Biology Medicine	1.0	Comput. Biology Medicine	1.0	39	39	1.0	39	1.0	3	3	1.0	3	1.0	286-293	286-293	1.0	286-293	1.0
104	CPSOBX_2021_v2n1_1_024	Oxford, R., & Scarcella, R. (1994). Second language vocabulary learning among adults: State of the art in vocabulary instruction. System, 22(2), 231-243.	eng	Oxford, R., & Scarcella, R	Oxford, R., & Scarcella, R	1.0	Oxford, R., & Scarcella, R	1.0	Second language vocabulary learning among adults: State of the art in vocabulary instruction	Second language vocabulary learning among adults: State of the art in vocabulary instruction	1.0	Second language vocabulary learning among adults: State of the art in vocabulary instruction	1.0	1994	1994	1.0	1994	1.0	System	System	1.0	System	1.0	22	22	1.0	22	1.0	2	2	1.0	2	1.0	231-243	231-243	1.0	231-243	1.0
105	JNJBBH_2021_v17n2_319_005	Kim, J.E., Park, J.Y., Lee, J.H., Kim, T.W. (2019). "Socioeconomic vulnerability assessment of drought using principal componentanalysis and entropy method." Journal of Korea Water Resources Association, Vol. 52, No. 6, pp. 441-449.	eng	Kim, J.E., Park, J.Y., Lee, J.H., Kim, T.W	Kim, J.E., Park, J.Y., Lee, J.H., Kim, T.W	1.0	Kim, J.E., Park, J.Y., Lee, J.H., Kim, T.W	1.0	Socioeconomic vulnerability assessment of drought using principal componentanalysis and entropy method	Socioeconomic vulnerability assessment of drought using principal componentanalysis and entropy method	1.0	Socioeconomic vulnerability assessment of drought using principal componentanalysis and entropy method	1.0	2019	2019	1.0	2019	1.0	Journal of Korea Water Resources Association	Journal of Korea Water Resources Association	1.0	Journal of Korea Water Resources Association	1.0	52	52	1.0	52	1.0	6	6	1.0	6	1.0	441-449	441-449	1.0	441-449	1.0
106	CKCKBC_2021_v51n4_270_006	Nikolai RJ. On optimum orthodontic force theory as applied to canine retraction. Am J Orthod 1975; 68:290-302.	eng	Nikolai RJ	Nikolai RJ	1.0	Nikolai RJ	1.0	On optimum orthodontic force theory as applied to canine retraction	On optimum orthodontic force theory as applied to canine retraction	1.0	On optimum orthodontic force theory as applied to canine retraction	1.0	1975	1975	1.0	1975	1.0	Am J Orthod	Am J Orthod	1.0	Am J Orthod	1.0	68	68	1.0	68	1.0			1.0		1.0	290-302	290-302	1.0	290-302	1.0
107	JJPHCH_2020_v31n3_281_007	C. Peng, N. K. Pratas, G. Wunder, S. Saur, M. Navarro, and D. Gregoratti, et al., "On the load-independence of a multi-receiver wireless power transfer system," IEEE Microwave and Wireless Components Letters, vol. 29, no. 8, pp. 563-565, Aug. 2019.	eng	C. Peng, N. K. Pratas, G. Wunder, S. Saur, M. Navarro, and D. Gregoratti, et al	C. Peng, N. K. Pratas, G. Wunder, S. Saur, M. Navarro, and D. Gregoratti, et al	1.0	C. Peng, N. K. Pratas, G. Wunder, S. Saur, M. Navarro, and D. Gregoratti, et al	1.0	On the load-independence of a multi-receiver wireless power transfer system	On the load-independence of a multi-receiver wireless power transfer system	1.0	On the load-independence of a multi-receiver wireless power transfer system	1.0	2019	2019	1.0	2019	1.0	IEEE Microwave and Wireless Components Letters	IEEE Microwave and Wireless Components Letters	1.0	IEEE Microwave and Wireless Components Letters	1.0	29	29	1.0	29	1.0	8	8	1.0	8	1.0	563-565	563-565	1.0	563-565	1.0
108	GCGHC8_2021_v28n3_281_004	Donoho DL and Johnstone IM (1995). Adapting to unknown smoothness via wavelet shrinkage, Journal of the American Statistical Association, 90, 1200-1224.	eng	Donoho DL and Johnstone IM	Donoho DL and Johnstone IM	1.0	Donoho DL and Johnstone IM	1.0	Adapting to unknown smoothness via wavelet shrinkage	Adapting to unknown smoothness via wavelet shrinkage	1.0	Adapting to unknown smoothness via wavelet shrinkage	1.0	1995	1995	1.0	1995	1.0	Journal of the American Statistical Association	Journal of the American Statistical Association	1.0	Journal of the American Statistical Association	1.0	90	90	1.0	90	1.0			1.0		1.0	1200-1224	1200-1224	1.0	1200-1224	1.0
109	BCHSBQ_2020_v3n2_1_021	Cheon, H. M.(2018), "Impact of Unattended Store Service Characteristics on Intelligence Service Value: Focusing in the Moderating Effects of Unattended Store Spreading Expectation", Journal of Distribution and Management Research, 21(6), 99-107.	eng	Cheon, H. M	Cheon, H. M	1.0	Cheon, H. M	1.0	Impact of Unattended Store Service Characteristics on Intelligence Service Value: Focusing in the Moderating Effects of Unattended Store Spreading Expectation	Impact of Unattended Store Service Characteristics on Intelligence Service Value: Focusing in the Moderating Effects of Unattended Store Spreading Expectation	1.0	Impact of Unattended Store Service Characteristics on Intelligence Service Value: Focusing in the Moderating Effects of Unattended Store Spreading Expectation	1.0	2018	2018	1.0	2018	1.0	Journal of Distribution and Management Research	Journal of Distribution and Management Research	1.0	Journal of Distribution and Management Research	1.0	21	21	1.0	21	1.0	6	6	1.0	6	1.0	99-107	99-107	1.0	99-107	1.0
110	TSBHB2_2021_v21n7_93_057	D. A. Almaleki, R. A. Alhajaji, and M. A. Alharbi, "Measuring Students' Interaction in Distance Learning Through the Electronic Platform and its Impact on their Motivation to Learn During Covid-19 Crisis," Int. J. Comput. Sci. Netw. Secur., vol. 21, no. 5, pp. 98-112, May 2021, doi: 10.22937/IJCSNS.2021.21.5.16.	eng	D. A. Almaleki, R. A. Alhajaji, and M. A. Alharbi	D. A. Almaleki, R. A. Alhajaji, and M. A. Alharbi	1.0	D. A. Almaleki, R. A. Alhajaji, and M. A. Alharbi	1.0	Measuring Students' Interaction in Distance Learning Through the Electronic Platform and its Impact on their Motivation to Learn During Covid-19 Crisis	Measuring Students' Interaction in Distance Learning Through the Electronic Platform and its Impact on their Motivation to Learn During Covid-19 Crisis	1.0	Measuring Students' Interaction in Distance Learning Through the Electronic Platform and its Impact on their Motivation to Learn During Covid-19 Crisis	1.0	2021	2021	1.0	2021	1.0	Int. J. Comput. Sci. Netw. Secur	Int. J. Comput. Sci. Netw. Secur	1.0	Int. J. Comput. Sci. Netw. Secur	1.0	21	21	1.0	21	1.0	5	5	1.0	5	1.0	98-112	98-112	1.0	98-112	1.0
111	HGSMBT_2021_v39n1_32_004	Coleman ML, MB Sullivan, AC Martiny, C Steglich, K Barry, EF DeLong and SW Chisholm. 2006. Genomic islands and the ecology and evolution of Prochlorococcus. Science 311:1768-1770.	eng	Coleman ML, MB Sullivan, AC Martiny, C Steglich, K Barry, EF DeLong and SW Chisholm	Coleman ML, MB Sullivan, AC Martiny, C Steglich, K Barry, EF DeLong and SW Chisholm	1.0	Coleman, M, Sullivan, Martiny, C, Steglich, Barry, E, Delong, S, Chisholm	0.8072289156626506	Genomic islands and the ecology and evolution of Prochlorococcus	Genomic islands and the ecology and evolution of Prochlorococcus	1.0	Genomic islands and the ecology and evolution of Prochlorococcus	1.0	2006	2006	1.0	2006	1.0	Science	Science	1.0	Science	1.0	311	311	1.0	311	1.0			1.0		1.0	1768-1770	1768-1770	1.0	1768-1770	1.0
112	RDKHBH_2021_v27n3_276_015	Lind N, Nordin M, Palmquist E, Nordin S. Psychological distress in asthma and allergy: The Vasterbotten environmental health study. Psychology, Health and Medicine. 2014;19(3):316-323. https://doi.org/10.1080/13548506.2013.806814	eng	Lind N, Nordin M, Palmquist E, Nordin S	Lind N, Nordin M, Palmquist E, Nordin S	1.0	Lind N, Nordin M, Palmquist E, Nordin S	1.0	Psychological distress in asthma and allergy: The Vasterbotten environmental health study	Psychological distress in asthma and allergy: The Vasterbotten environmental health study	1.0	Psychological distress in asthma and allergy: The Vasterbotten environmental health study	1.0	2014	2014	1.0	2014	1.0	Psychology, Health and Medicine	Psychology, Health and Medicine	1.0	Psychology, Health and Medicine	1.0	19	19	1.0	19	1.0	3	3	1.0	3	1.0	316-323	316-323	1.0	316-323	1.0
113	HHGHHL_2021_v59n3_373_010	Zhou, J.-Y., Liu, Y., Mo, X.-M., Han, C.-W., Meng, X.-J., Li, Q., Wang, Y.-J. and Zhang, A., "A Preliminary Study of the Military Applications and Future of Individual Exoskeletons," J. Phys., 1507, 102044(2020).	eng	Zhou, J.-Y., Liu, Y., Mo, X.-M., Han, C.-W., Meng, X.-J., Li, Q., Wang, Y.-J. and Zhang, A	Zhou, J.-Y., Liu, Y., Mo, X.-M., Han, C.-W., Meng, X.-J., Li, Q., Wang, Y.-J. and Zhang, A	1.0	Zhou, J.-Y., Liu, Y., Mo, X.-M., Han, C.-W., Meng, X.-J., Li, Q., Wang, Y.-J. and Zhang, A	1.0	A Preliminary Study of the Military Applications and Future of Individual Exoskeletons	A Preliminary Study of the Military Applications and Future of Individual Exoskeletons	1.0	A Preliminary Study of the Military Applications and Future of Individual Exoskeletons	1.0	2020	2020	1.0	2020	1.0	J. Phys	J. Phys	1.0	J. Phys	1.0	1507	1507	1.0	1507	1.0			1.0		1.0	102044	102044	1.0	102044	1.0
114	BCHSBQ_2020_v3n2_1_014	천홍말(2018), "무인점포 서비스 특성이 지능화 서비스 가치에 미치는 영향: 무인점포 확산기대의 조절효과를 중심으로", 유통경영학회지, 21(6), 99-107.	kor	천홍말	천홍말	1.0	중심으로, 무인점포 서비스 특성이 지능화 서비스 가치에 미치는 영향: 무인점포 확산기대의 조절효과를	0.0	무인점포 서비스 특성이 지능화 서비스 가치에 미치는 영향: 무인점포 확산기대의 조절효과를 중심으로	무인점포 서비스 특성이 지능화 서비스 가치에 미치는 영향: 무인점포 확산기대의 조절효과를 중심으로	1.0		0.0	2018	2018	1.0	2018	1.0	유통경영학회지	유통경영학회지	1.0	천홍말	0.0	21	21	1.0	21	1.0	6	6	1.0	6	1.0	99-107	99-107	1.0	99-107	1.0
115	E1KHB0_2021_v49n2_122_006	Slippers B, Wingfield MJ. Botryosphaeriaceae as endophytes and latent pathogens of woody plants: diversity, ecology and impact. Fungal Biol Revol. 2007;21(2-3):90-106.	eng	Slippers B, Wingfield MJ	Slippers B, Wingfield MJ	1.0	Slippers B, Wingfield MJ	1.0	Botryosphaeriaceae as endophytes and latent pathogens of woody plants: diversity, ecology and impact	Botryosphaeriaceae as endophytes and latent pathogens of woody plants: diversity, ecology and impact	1.0	Botryosphaeriaceae as endophytes and latent pathogens of woody plants: diversity, ecology and impact	1.0	2007	2007	1.0	2007	1.0	Fungal Biol Revol	Fungal Biol Revol	1.0	Fungal Biol Revol	1.0	21	21	1.0	21	1.0	2-3	2-3	1.0	2-3	1.0	90-106	90-106	1.0	90-106	1.0
116	TSBHB2_2021_v21n2_21_080	Peters, K. (2007). M-Learning: Positioning educators for a mobile, connected future. The International Review of Research in Open and Distributed Learning, 8(2). DOI:10.19173/irrodl.v8i2.350	eng	Peters, K	Peters, K	1.0	Peters, K	1.0	M-Learning: Positioning educators for a mobile, connected future	M-Learning: Positioning educators for a mobile, connected future	1.0	M-Learning: Positioning educators for a mobile, connected future. The International Review of Research in Open and Distributed Learning	0.4740740740740741	2007	2007	1.0	2007	1.0	The International Review of Research in Open and Distributed Learning	The International Review of Research in Open and Distributed Learning	1.0		0.0	8	8	1.0	8	1.0	2	2	1.0	2	1.0			1.0		1.0
117	JKOHBZ_2021_v11n7_118_012	B, N, Lim, J. H. Leem & I. S. Jung. (2003). Current status of cyber education in Korea higher education and quality control : the year of 2002. Korean Journal of Educational Research, 41(3), 541-569.	eng	B, N, Lim, J. H. Leem & I. S. Jung	B, N, Lim, J. H. Leem & I. S. Jung	1.0	B, Lim, N, Leem I, J, Jung	0.6470588235294118	Current status of cyber education in Korea higher education and quality control : the year of 2002	Current status of cyber education in Korea higher education and quality control : the year of 2002	1.0	Current status of cyber education in Korea higher education and quality control : the year of 2002	1.0	2003	2003	1.0	2003	1.0	Korean Journal of Educational Research	Korean Journal of Educational Research	1.0	Korean Journal of Educational Research	1.0	41	41	1.0	41	1.0	3	3	1.0	3	1.0	541-569	541-569	1.0	541-569	1.0
118	DHBOB6_2021_v48n2_142_012	Ombelet W, Bosmans E, Janssen M, Cox A, Vlasselaer J, Gyselaers W, et al. Semen parameters in a fertile versus subfertile population: a need for change in the interpretation of semen testing. Hum Reprod 1997;12:987-93.	eng	Ombelet W, Bosmans E, Janssen M, Cox A, Vlasselaer J, Gyselaers W, et al	Ombelet W, Bosmans E, Janssen M, Cox A, Vlasselaer J, Gyselaers W, et al	1.0	Ombelet W, Bosmans E, Janssen M, Cox A, Vlasselaer J, Gyselaers W, et al	1.0	Semen parameters in a fertile versus subfertile population: a need for change in the interpretation of semen testing	Semen parameters in a fertile versus subfertile population: a need for change in the interpretation of semen testing	1.0	Semen parameters in a fertile versus subfertile population: a need for change in the interpretation of semen testing	1.0	1997	1997	1.0	1997	1.0	Hum Reprod	Hum Reprod	1.0	Hum Reprod	1.0	12	12	1.0	12	1.0			1.0		1.0	987-993	987-993	1.0	987-993	1.0
119	MSMSBV_2021_v49n2_225_028	Li W, Fu L, Niu B, Wu S, Wooley J. 2012. Ultrafast clustering algorithms for metagenomic sequence analysis. Brief Bioinform. 13: 656-668.	eng	Li W, Fu L, Niu B, Wu S, Wooley J	Li W, Fu L, Niu B, Wu S, Wooley J	1.0	Li W, Fu L, Niu B, Wu S, Wooley J	1.0	Ultrafast clustering algorithms for metagenomic sequence analysis	Ultrafast clustering algorithms for metagenomic sequence analysis	1.0	Ultrafast clustering algorithms for metagenomic sequence analysis	1.0	2012	2012	1.0	2012	1.0	Brief Bioinform	Brief Bioinform	1.0	Brief Bioinform	1.0	13	13	1.0	13	1.0			1.0		1.0	656-668	656-668	1.0	656-668	1.0
120	SNDJBZ_2019_v28n4_124_019	오훈근, 미디어 공간에서 사용자 경험의 인지적 작용 요소 연구, 한국공간디자인학회, 제4권 제3호, 2009	kor	오훈근	오훈근	1.0	오훈근, 미디어 공간에서 사용자 경험의 인지적 작용 요소, 연구, 한국공간디자인학회, 제3호	0.058823529411764705	미디어 공간에서 사용자 경험의 인지적 작용 요소 연구	미디어 공간에서 사용자 경험의 인지적 작용 요소 연구	1.0		0.0	2009	2009	1.0	2009	1.0	한국공간디자인학회	한국공간디자인학회	1.0		0.0	4	4	1.0		0.0	3	3	1.0		0.0			1.0		1.0
121	SMJSBF_2021_v28n1_1_011	Ingelman-Sundberg M, Sim SC, Gomez A, Rodriguez-Antona C. Influence of cytochrome P450 polymorphisms on drug therapies: pharmacogenetic, pharmacoepigenetic and clinical aspects. Pharmacol Ther 2007;116:496-526.	eng	Ingelman-Sundberg M, Sim SC, Gomez A, Rodriguez-Antona C	Ingelman-Sundberg M, Sim SC, Gomez A, Rodriguez-Antona C	1.0	Ingelman-Sundberg M, Sim SC, Gomez A, Rodriguez-Antona C	1.0	Influence of cytochrome P450 polymorphisms on drug therapies: pharmacogenetic, pharmacoepigenetic and clinical aspects	Influence of cytochrome P450 polymorphisms on drug therapies: pharmacogenetic, pharmacoepigenetic and clinical aspects	1.0	Influence of cytochrome P450 polymorphisms on drug therapies: pharmacogenetic, pharmacoepigenetic and clinical aspects	1.0	2007	2007	1.0	2007	1.0	Pharmacol Ther	Pharmacol Ther	1.0	Pharmacol Ther	1.0	116	116	1.0	116	1.0			1.0		1.0	496-526	496-526	1.0	496-526	1.0
122	E1MBA4_2021_v31n6_803_060	Jung HM, Lee JS, Bae HM, Yi TH, Kim SY, Lee ST, et al. 2011. Inquilinus ginsengisoli sp. nov., isolated from soil of a ginseng field. Int. J. Syst. Evol. Microbiol. 61: 201-204.	eng	Jung HM, Lee JS, Bae HM, Yi TH, Kim SY, Lee ST, et al	Jung HM, Lee JS, Bae HM, Yi TH, Kim SY, Lee ST, et al	1.0	Jung HM, Lee JS, Bae HM, Yi TH, Kim SY, Lee ST, et al	1.0	Inquilinus ginsengisoli sp. nov., isolated from soil of a ginseng field	Inquilinus ginsengisoli sp. nov., isolated from soil of a ginseng field	1.0	Inquilinus ginsengisoli sp. nov., isolated from soil of a ginseng field	1.0	2011	2011	1.0	2011	1.0	Int. J. Syst. Evol. Microbiol	Int. J. Syst. Evol. Microbiol	1.0	Int. J. Syst. Evol. Microbiol	1.0	61	61	1.0	61	1.0			1.0		1.0	201-204	201-204	1.0	201-204	1.0
123	GJGJB6_2021_v24n2_110_006	Dramis A, Desai AS, Board TN, Hekal WE, Panezai JR. Periprosthetic osteolysis due to metastatic renal cell carcinoma: a case report. Cases J 2008;1:297.	eng	Dramis A, Desai AS, Board TN, Hekal WE, Panezai JR	Dramis A, Desai AS, Board TN, Hekal WE, Panezai JR	1.0	Dramis A, Desai AS, Board TN, Hekal WE, Panezai JR	1.0	Periprosthetic osteolysis due to metastatic renal cell carcinoma: a case report	Periprosthetic osteolysis due to metastatic renal cell carcinoma: a case report	1.0	Periprosthetic osteolysis due to metastatic renal cell carcinoma: a case report	1.0	2008	2008	1.0	2008	1.0	Cases J	Cases J	1.0	Cases J	1.0	1	1	1.0	1	1.0			1.0		1.0	297	297	1.0	297	1.0
124	DGHGBJ_2019_v35n2_195_032	Tan, T., Hu, M., Li, M., Guo, Q., Wu, Y., Fang, X., Gu, F., Wang, Y., Wu, Z. (2018) New insight into PM<sub>2.5</sub> pollution patterns in Beijing based on one-year measurement of chemical compositions, Science of the Total Environment, 621, 734-743, DOI: 10.1016/j.scitotenv.2017.11.208.	eng	Tan, T., Hu, M., Li, M., Guo, Q., Wu, Y., Fang, X., Gu, F., Wang, Y., Wu, Z	Tan, T., Hu, M., Li, M., Guo, Q., Wu, Y., Fang, X., Gu, F., Wang, Y., Wu, Z	1.0	Tan, T., Hu, M., Li, M., Guo, Q., Wu, Y., Fang, X., Gu, F., Wang, Y., Wu, Z	1.0	New insight into PM<sub>2.5</sub> pollution patterns in Beijing based on one-year measurement of chemical compositions	New insight into PM<sub>2.5</sub> pollution patterns in Beijing based on one-year measurement of chemical compositions	1.0	New insight into PM<sub>2.5</sub> pollution patterns in Beijing based on one-year measurement of chemical compositions	1.0	2018	2018	1.0	2018	1.0	Science of the Total Environment	Science of the Total Environment	1.0	Science of the Total Environment	1.0	621	621	1.0	621	1.0			1.0		1.0	734-743	734-743	1.0	734-743	1.0
125	HMJGBP_2021_v49n4_336_012	Choi, G.W., Yang, S.M., Lee, H.J., Kim, J.H., Choi, K.H., Kang, S.G. 2020. A study on the block shear strength according to the layer composition of and adhesive type of Ply-Lam CLT. Journal of the Korean Wood Science and Technology 48(6): 791-806.	eng	Choi, G.W., Yang, S.M., Lee, H.J., Kim, J.H., Choi, K.H., Kang, S.G	Choi, G.W., Yang, S.M., Lee, H.J., Kim, J.H., Choi, K.H., Kang, S.G	1.0	Choi, G.W., Yang, S.M., Lee, H.J., Kim, J.H., Choi, K.H., Kang, S.G	1.0	A study on the block shear strength according to the layer composition of and adhesive type of Ply-Lam CLT	A study on the block shear strength according to the layer composition of and adhesive type of Ply-Lam CLT	1.0	A study on the block shear strength according to the layer composition of and adhesive type of Ply-Lam CLT	1.0	2020	2020	1.0	2020	1.0	Journal of the Korean Wood Science and Technology	Journal of the Korean Wood Science and Technology	1.0	Journal of the Korean Wood Science and Technology	1.0	48	48	1.0	48	1.0	6	6	1.0	6	1.0	791-806	791-806	1.0	791-806	1.0
126	GORHB4_2021_v45n3_525_021	Kang, Y. S. (1995). Trends in laundry detergents in Korea. Journal of the Korean Society of Clothing and Textiles, 19(1), 161-169.	eng	Kang, Y. S	Kang, Y. S	1.0	Kang, Y. S	1.0	Trends in laundry detergents in Korea	Trends in laundry detergents in Korea	1.0	Trends in laundry detergents in Korea	1.0	1995	1995	1.0	1995	1.0	Journal of the Korean Society of Clothing and Textiles	Journal of the Korean Society of Clothing and Textiles	1.0	Journal of the Korean Society of Clothing and Textiles	1.0	19	19	1.0	19	1.0	1	1	1.0	1	1.0	161-169	161-169	1.0	161-169	1.0
127	GCGHC8_2021_v28n3_217_016	Solomatine DP and Shrestha DL (2006). Experiments with AdaBoost. RT, an improved boosting scheme for regression, Neural Computation, 18, 1678-1710.	eng	Solomatine DP and Shrestha DL	Solomatine DP and Shrestha DL	1.0	Solomatine DP and Shrestha DL	1.0	Experiments with AdaBoost. RT, an improved boosting scheme for regression	Experiments with AdaBoost. RT, an improved boosting scheme for regression	1.0	Experiments with AdaBoost. RT, an improved boosting scheme for regression	1.0	2006	2006	1.0	2006	1.0	Neural Computation	Neural Computation	1.0	Neural Computation	1.0	18	18	1.0	18	1.0			1.0		1.0	1678-1710	1678-1710	1.0	1678-1710	1.0
128	COHHB6_2020_v13n2_59_025	Rossetti LM, Rossetti PH, Conti PC, de Araujo Cdos R. Association between sleep bruxism and temporomandibular disorders: a polysomnographic pilot study. Cranio. 2008; 26: 16-24.	eng	Rossetti LM, Rossetti PH, Conti PC, de Araujo Cdos R	Rossetti LM, Rossetti PH, Conti PC, de Araujo Cdos R	1.0	Rossetti LM, Rossetti PH, Conti PC, de Araujo Cdos R	1.0	Association between sleep bruxism and temporomandibular disorders: a polysomnographic pilot study	Association between sleep bruxism and temporomandibular disorders: a polysomnographic pilot study	1.0	Association between sleep bruxism and temporomandibular disorders: a polysomnographic pilot study	1.0	2008	2008	1.0	2008	1.0	Cranio	Cranio	1.0	Cranio	1.0	26	26	1.0	26	1.0			1.0		1.0	16-24	16-24	1.0	16-24	1.0
129	HBOGB3_2021_v54n4_266_008	McKenna RJ Jr. Lobectomy by video-assisted thoracic surgery with mediastinal node sampling for lung cancer. J Thorac Cardiovasc Surg 1994;107:879-82.	eng	McKenna RJ Jr	McKenna RJ Jr	1.0	Mckenna, R	0.6923076923076923	Lobectomy by video-assisted thoracic surgery with mediastinal node sampling for lung cancer	Lobectomy by video-assisted thoracic surgery with mediastinal node sampling for lung cancer	1.0	Lobectomy by video-assisted thoracic surgery with mediastinal node sampling for lung cancer	1.0	1994	1994	1.0	1994	1.0	J Thorac Cardiovasc Surg	J Thorac Cardiovasc Surg	1.0	J Thorac Cardiovasc Surg	1.0	107	107	1.0	107	1.0			1.0		1.0	879-882	879-882	1.0	879-882	1.0
130	E1KOBZ_2021_v15n7_2377_006	ManikandaKumaran, K., Chinnadurai, M., "Cloud-based robotic system for crowd control in smart cities using hybrid intelligent generic algorithm," J Ambient Intell Human Comput, 11, 6293-6306, Mar. 2020.	eng	ManikandaKumaran, K., Chinnadurai, M	ManikandaKumaran, K., Chinnadurai, M	1.0	ManikandaKumaran, K., Chinnadurai, M	1.0	Cloud-based robotic system for crowd control in smart cities using hybrid intelligent generic algorithm	Cloud-based robotic system for crowd control in smart cities using hybrid intelligent generic algorithm	1.0	Cloud-based robotic system for crowd control in smart cities using hybrid intelligent generic algorithm	1.0	2020	2020	1.0	2020	1.0	J Ambient Intell Human Comput	J Ambient Intell Human Comput	1.0	J Ambient Intell Human Comput	1.0	11	11	1.0	11	1.0			1.0		1.0	6293-6306	6293-6306	1.0	6293-6306	1.0
131	OTSBB9_2021_v20n2_127_027	Ordanini, A., L. Miceli, M. Pizzetti, and A. Parasuraman, "Crowdfunding : Transforming Customers into Investors through Innovative Service Platforms", Journal of Service Management, Vol.22, No.4, 2011, 443-470.	eng	Ordanini, A., L. Miceli, M. Pizzetti, and A. Parasuraman	Ordanini, A., L. Miceli, M. Pizzetti, and A. Parasuraman	1.0	Ordanini, A., L. Miceli, M. Pizzetti, and A. Parasuraman	1.0	Crowdfunding : Transforming Customers into Investors through Innovative Service Platforms	Crowdfunding : Transforming Customers into Investors through Innovative Service Platforms	1.0	Crowdfunding : Transforming Customers into Investors through Innovative Service Platforms	1.0	2011	2011	1.0	2011	1.0	Journal of Service Management	Journal of Service Management	1.0	Journal of Service Management	1.0	22	22	1.0	22	1.0	4	4	1.0	4	1.0	443-470	443-470	1.0	443-470	1.0
132	ONOHQM_2021_v38n3_194_058	Teasdale JD, Segal ZV, Williams JM, Ridgeway VA, Soulsby JM, Lau MA. Prevention of relapse/recurrence in major depression by mindfulness-based cognitive therapy. J Consult Clin Psychol 2000;68:615-23.	eng	Teasdale JD, Segal ZV, Williams JM, Ridgeway VA, Soulsby JM, Lau MA	Teasdale JD, Segal ZV, Williams JM, Ridgeway VA, Soulsby JM, Lau MA	1.0	Teasdale JD, Segal ZV, Williams JM, Ridgeway VA, Soulsby JM, Lau MA	1.0	Prevention of relapse/recurrence in major depression by mindfulness-based cognitive therapy	Prevention of relapse/recurrence in major depression by mindfulness-based cognitive therapy	1.0	Prevention of relapse/recurrence in major depression by mindfulness-based cognitive therapy	1.0	2000	2000	1.0	2000	1.0	J Consult Clin Psychol	J Consult Clin Psychol	1.0	J Consult Clin Psychol	1.0	68	68	1.0	68	1.0			1.0		1.0	615-623	615-623	1.0	615-623	1.0
133	CGBCB1_2021_v59n3_333_003	Sewerin I. Gagging in dental radiography. Oral Surg Oral Med Oral Pathol 1984;58:725-8.	eng	Sewerin I	Sewerin I	1.0	Sewerin I	1.0	Gagging in dental radiography	Gagging in dental radiography	1.0	Gagging in dental radiography	1.0	1984	1984	1.0	1984	1.0	Oral Surg Oral Med Oral Pathol	Oral Surg Oral Med Oral Pathol	1.0	Oral Surg Oral Med Oral Pathol	1.0	58	58	1.0	58	1.0			1.0		1.0	725-728	725-728	1.0	725-728	1.0
134	COHHB6_2021_v14n1_1_012	Iasella JM, Greenwell H, Miller RL, Hill M, Drisko C, Bohra AA, Scheetz JP. Ridge preservation with freeze-dried bone allograft and a collagen membrane compared to extraction alone for implant site development: a clinical and histologic study in humans. J Periodontol. 2003; 74: 990-9.	eng	Iasella JM, Greenwell H, Miller RL, Hill M, Drisko C, Bohra AA, Scheetz JP	Iasella JM, Greenwell H, Miller RL, Hill M, Drisko C, Bohra AA, Scheetz JP	1.0	Iasella JM, Greenwell H, Miller RL, Hill M, Drisko C, Bohra AA, Scheetz JP	1.0	Ridge preservation with freeze-dried bone allograft and a collagen membrane compared to extraction alone for implant site development: a clinical and histologic study in humans	Ridge preservation with freeze-dried bone allograft and a collagen membrane compared to extraction alone for implant site development: a clinical and histologic study in humans	1.0	Ridge preservation with freeze-dried bone allograft and a collagen membrane compared to extraction alone for implant site development: a clinical and histologic study in humans	1.0	2003	2003	1.0	2003	1.0	J Periodontol	J Periodontol	1.0	J Periodontol	1.0	74	74	1.0	74	1.0			1.0		1.0	990-999	990-999	1.0	990-999	1.0
135	KJKHFZ_2021_v28n1_69_002	Ai, D., Luo, H. and Zhu, H. (2016), "Diagnosis and validation of damaged piezoelectric sensor in electromechanical impedance technique", J. Intell. Mater. Syst. Struct., 28(7), 837-850. https://doi.org/10.1177/1045389x16657427	eng	Ai, D., Luo, H. and Zhu, H	Ai, D., Luo, H. and Zhu, H	1.0	Ai, D., Luo, H. and Zhu, H	1.0	Diagnosis and validation of damaged piezoelectric sensor in electromechanical impedance technique	Diagnosis and validation of damaged piezoelectric sensor in electromechanical impedance technique	1.0	Diagnosis and validation of damaged piezoelectric sensor in electromechanical impedance technique	1.0	2016	2016	1.0	2016	1.0	J. Intell. Mater. Syst. Struct	J. Intell. Mater. Syst. Struct	1.0	J. Intell. Mater. Syst. Struct	1.0	28	28	1.0	28	1.0	7	7	1.0	7	1.0	837-850	837-850	1.0	837-850	1.0
136	TPTPHF_2021_v26n2_147_028	Shibuya, S., Mitachi, T. and Tamate, S. (1997), "Interpretation of direct shear box testing of sands as quasi-simple shear", Geotechnique, 47(4), 769-790. https://doi.org/10.1680/geot.1997.47.4.769.	eng	Shibuya, S., Mitachi, T. and Tamate, S	Shibuya, S., Mitachi, T. and Tamate, S	1.0	Shibuya, S., Mitachi, T. and Tamate, S	1.0	Interpretation of direct shear box testing of sands as quasi-simple shear	Interpretation of direct shear box testing of sands as quasi-simple shear	1.0	Interpretation of direct shear box testing of sands as quasi-simple shear	1.0	1997	1997	1.0	1997	1.0	Geotechnique	Geotechnique	1.0	Geotechnique	1.0	47	47	1.0	47	1.0	4	4	1.0	4	1.0	769-790	769-790	1.0	769-790	1.0
137	OJCHBH_2020_v18n3_27.1_033	Saxena R, Elbers CC, Guo Y, Peter I, Gaunt TR, Mega JL, et al. Large-scale gene-centric meta-analysis across 39 studies identifies type 2 diabetes loci. Am J Hum Genet 2012;90:410-425.	eng	Saxena R, Elbers CC, Guo Y, Peter I, Gaunt TR, Mega JL, et al	Saxena R, Elbers CC, Guo Y, Peter I, Gaunt TR, Mega JL, et al	1.0	Saxena R, Elbers CC, Guo Y, Peter I, Gaunt TR, Mega JL, et al	1.0	Large-scale gene-centric meta-analysis across 39 studies identifies type 2 diabetes loci	Large-scale gene-centric meta-analysis across 39 studies identifies type 2 diabetes loci	1.0	Large-scale gene-centric meta-analysis across 39 studies identifies type 2 diabetes loci	1.0	2012	2012	1.0	2012	1.0	Am J Hum Genet	Am J Hum Genet	1.0	Am J Hum Genet	1.0	90	90	1.0	90	1.0			1.0		1.0	410-425	410-425	1.0	410-425	1.0
138	HGSMBT_2021_v39n2_147_028	Park SH, NR Kim and SM Kim. 2019. Efficacy of nematicides against root lesion nematode (Pratylenchus spp.) and their effect on the yield in radish. Korean J. Pestic. Sci. 23:96-101.	eng	Park SH, NR Kim and SM Kim	Park SH, NR Kim and SM Kim	1.0	Park SH, NR Kim and SM Kim	1.0	Efficacy of nematicides against root lesion nematode (Pratylenchus spp.) and their effect on the yield in radish	Efficacy of nematicides against root lesion nematode (Pratylenchus spp.) and their effect on the yield in radish	1.0	Efficacy of nematicides against root lesion nematode (Pratylenchus spp.) and their effect on the yield in radish	1.0	2019	2019	1.0	2019	1.0	Korean J. Pestic. Sci	Korean J. Pestic. Sci	1.0	Korean J. Pestic. Sci	1.0	23	23	1.0	23	1.0			1.0		1.0	96-101	96-101	1.0	96-101	1.0
139	TSBHB2_2021_v21n7_331_005	B. O. Daniel Minoli, "Blockchain mechanisms for IoT security," Internet of Things, Vols. 1-2, no. September 2018, pp. 1-13, September 2018.	eng	B. O. Daniel Minoli	B. O. Daniel Minoli	1.0	B. O. Daniel Minoli	1.0	Blockchain mechanisms for IoT security	Blockchain mechanisms for IoT security	1.0	Blockchain mechanisms for IoT security	1.0	2018	2018	1.0	2018	1.0	Internet of Things	Internet of Things	1.0		0.0	1-2	1-2	1.0		0.0		September 2018	0.0		1.0	1-13	1-13	1.0	1-13	1.0
140	OOGCBV_2021_v60n2_175_020	Nishide, Y., Suzuki, T., Tanaka, S., 2017b. The hatching time of Locusta migratoria under outdoor conditions: role of temperature and adaptive significance. Physiol. Entomol. 42, 146-155.	eng	Nishide, Y., Suzuki, T., Tanaka, S	Nishide, Y., Suzuki, T., Tanaka, S	1.0	Nishide, Y., Suzuki, T., Tanaka, S	1.0	The hatching time of Locusta migratoria under outdoor conditions: role of temperature and adaptive significance	The hatching time of Locusta migratoria under outdoor conditions: role of temperature and adaptive significance	1.0	The hatching time of Locusta migratoria under outdoor conditions: role of temperature and adaptive significance	1.0	2017	2017	1.0	2017	1.0	Physiol. Entomol	Physiol. Entomol	1.0	Physiol. Entomol	1.0	42	42	1.0	42	1.0			1.0		1.0	146-155	146-155	1.0	146-155	1.0
141	E1KOBZ_2021_v15n7_2610_015	S.J. Horng, S.F. Tzeng, P. Fan, X. Wang, T. Li and M.K. Khan, "Secure Convertible Undeniable Signature Scheme Using Extended Euclidean Algorithm without Random Oracles," KSII Transactions on Internet and Information Systems, vol. 7(6), pp. 1512 - 1532, 2013.	eng	S.J. Horng, S.F. Tzeng, P. Fan, X. Wang, T. Li and M.K. Khan	S.J. Horng, S.F. Tzeng, P. Fan, X. Wang, T. Li and M.K. Khan	1.0	S.J. Horng, S.F. Tzeng, P. Fan, X. Wang, T. Li and M.K. Khan	1.0	Secure Convertible Undeniable Signature Scheme Using Extended Euclidean Algorithm without Random Oracles	Secure Convertible Undeniable Signature Scheme Using Extended Euclidean Algorithm without Random Oracles	1.0	Secure Convertible Undeniable Signature Scheme Using Extended Euclidean Algorithm without Random Oracles	1.0	2013	2013	1.0	2013	1.0	KSII Transactions on Internet and Information Systems	KSII Transactions on Internet and Information Systems	1.0	KSII Transactions on Internet and Information Systems	1.0	7	7	1.0	7	1.0	6	6	1.0	6	1.0	1512-1532	1512-1532	1.0	1512-1532	1.0
142	GORHB4_2021_v45n3_510_045	Schaefer, L. M., Harriger, J. A., Heinberg, L. J., Soderberg, T., & Thompson, J. K. (2017). Development and validation of the Sociocultural Attitudes Towards Appearance Questionnaire-4-Revised (SATAQ-4R). International Journal of Eating Disorders, 50(2), 104-117. doi:10.1002/eat.22590	eng	Schaefer, L. M., Harriger, J. A., Heinberg, L. J., Soderberg, T., & Thompson, J. K	Schaefer, L. M., Harriger, J. A., Heinberg, L. J., Soderberg, T., & Thompson, J. K	1.0	Schaefer, L. M., Harriger, J. A., Heinberg, L. J., Soderberg, T., & Thompson, J. K	1.0	Development and validation of the Sociocultural Attitudes Towards Appearance Questionnaire-4-Revised (SATAQ-4R)	Development and validation of the Sociocultural Attitudes Towards Appearance Questionnaire-4-Revised (SATAQ-4R)	1.0	Development and validation of the Sociocultural Attitudes Towards Appearance Questionnaire-4-Revised (SATAQ-4R)	1.0	2017	2017	1.0	2017	1.0	International Journal of Eating Disorders	International Journal of Eating Disorders	1.0	International Journal of Eating Disorders	1.0	50	50	1.0	50	1.0	2	2	1.0	2	1.0	104-117	104-117	1.0	104-117	1.0
143	GJKOBK_2021_v33n2_173_007	Kim, S. B. (2020b). Examining the family and consumer sciences curriculum in the unites states for developing the home economics elective courses for south korean high schools: A case study of the state of ohio. Journal of Korean Home Economics Education Association, 32(4), 31-51. doi:10.19031/jkheea.2020.12.32.4.31	eng	Kim, S. B	Kim, S. B	1.0	Kim, S. B	1.0	Examining the family and consumer sciences curriculum in the unites states for developing the home economics elective courses for south korean high schools: A case study of the state of ohio	Examining the family and consumer sciences curriculum in the unites states for developing the home economics elective courses for south korean high schools: A case study of the state of ohio	1.0	Examining the family and consumer sciences curriculum in the unites states for developing the home economics elective courses for south korean high schools: A case study of the state of ohio	1.0	2020	2020	1.0	2020	1.0	Journal of Korean Home Economics Education Association	Journal of Korean Home Economics Education Association	1.0	Journal of Korean Home Economics Education Association	1.0	32	32	1.0	32	1.0	4	4	1.0	4	1.0	31-51	31-51	1.0	31-51	1.0
144	KJKHCF_2021_v33n1_13_009	Edstrand, A.M., Davis, T.B., Schmid, P.J., Taira, K. and Cattafesta, L.N. (2016), "On the mechanism of trailing vortex wandering", J. Fluid Mech., 801, https://doi.org/10.1017/jfm.2016.440.	eng	Edstrand, A.M., Davis, T.B., Schmid, P.J., Taira, K. and Cattafesta, L.N	Edstrand, A.M., Davis, T.B., Schmid, P.J., Taira, K. and Cattafesta, L.N	1.0	Edstrand, A.M., Davis, T.B., Schmid, P.J., Taira, K. and Cattafesta, L.N	1.0	On the mechanism of trailing vortex wandering	On the mechanism of trailing vortex wandering	1.0	On the mechanism of trailing vortex wandering	1.0	2016	2016	1.0	2016	1.0	J. Fluid Mech	J. Fluid Mech	1.0	J. Fluid Mech	1.0	801	801	1.0	801	1.0			1.0		1.0			1.0		1.0
145	GSGHB9_2021_v24n1_59_032	Patalano, A. L., & Ross, B. H. (2007). The role of category coherence in experience-based prediction. Psychonomic Bulletin & Review, 14(4), 629-634. DOI: 10.3758/BF03196812	eng	Patalano, A. L., & Ross, B. H	Patalano, A. L., & Ross, B. H	1.0	Patalano, A. L., & Ross, B. H	1.0	The role of category coherence in experience-based prediction	The role of category coherence in experience-based prediction	1.0	The role of category coherence in experience-based prediction	1.0	2007	2007	1.0	2007	1.0	Psychonomic Bulletin & Review	Psychonomic Bulletin & Review	1.0	Psychonomic Bulletin & Review	1.0	14	14	1.0	14	1.0	4	4	1.0	4	1.0	629-634	629-634	1.0	629-634	1.0
146	HGKGB6_2021_v20n8_52_010	Uddin, M.S., Sidek, M.F.R., Faizal, M.A., Ghomashchi, R., Pramanik, A., "Evaluating Mechanical Properties and Failure Mechanisms of Fused Deposition Modeling Acrylonitrile Butadiene Styrene Parts", Journal of Manufacturing Science and Engineering, Vol. 139, Issue. 8, pp. 08101, 2017.	eng	Uddin, M.S., Sidek, M.F.R., Faizal, M.A., Ghomashchi, R., Pramanik, A	Uddin, M.S., Sidek, M.F.R., Faizal, M.A., Ghomashchi, R., Pramanik, A	1.0	Uddin, M.S., Sidek, M.F.R., Faizal, M.A., Ghomashchi, R., Pramanik, A	1.0	Evaluating Mechanical Properties and Failure Mechanisms of Fused Deposition Modeling Acrylonitrile Butadiene Styrene Parts	Evaluating Mechanical Properties and Failure Mechanisms of Fused Deposition Modeling Acrylonitrile Butadiene Styrene Parts	1.0	Evaluating Mechanical Properties and Failure Mechanisms of Fused Deposition Modeling Acrylonitrile Butadiene Styrene Parts	1.0	2017	2017	1.0	2017	1.0	Journal of Manufacturing Science and Engineering	Journal of Manufacturing Science and Engineering	1.0	Journal of Manufacturing Science and Engineering	1.0	139	139	1.0	139	1.0	8	8	1.0	8	1.0	08101	08101	1.0	8101	0.8
147	DJTJBT_2021_v19n7_33_005	R. Waring & P. Nation. (2004). Second Language Reading and Incidental Vocabulary Learning. Angles on the English Speaking World, 4, 97-110.	eng	R. Waring & P. Nation	R. Waring & P. Nation	1.0	R. Waring & P. Nation	1.0	Second Language Reading and Incidental Vocabulary Learning	Second Language Reading and Incidental Vocabulary Learning	1.0	Second Language Reading and Incidental Vocabulary Learning	1.0	2004	2004	1.0	2004	1.0	Angles on the English Speaking World	Angles on the English Speaking World	1.0	Angles on the English Speaking World	1.0	4	4	1.0	4	1.0			1.0		1.0	97-110	97-110	1.0	97-110	1.0
148	SJOHCI_2021_v54n7_495_027	Seo, I.W., Lee, M.E., and Baek, K.O. (2008), "2D modeling of heterogeneous dispersion in meandering channels," Journal of Hydraulic Engineering, Vol. 134, No. 2, pp. 196-204.	eng	Seo, I.W., Lee, M.E., and Baek, K.O	Seo, I.W., Lee, M.E., and Baek, K.O	1.0	Seo, I.W., Lee, M.E., and Baek, K.O	1.0	2D modeling of heterogeneous dispersion in meandering channels	2D modeling of heterogeneous dispersion in meandering channels	1.0	2D modeling of heterogeneous dispersion in meandering channels	1.0	2008	2008	1.0	2008	1.0	Journal of Hydraulic Engineering	Journal of Hydraulic Engineering	1.0	Journal of Hydraulic Engineering	1.0	134	134	1.0	134	1.0	2	2	1.0	2	1.0	196-204	196-204	1.0	196-204	1.0
149	GCGHDE_2021_v34n3_507_008	Campos GO, Zimek A, Sander J, et al. (2016). On the evaluation of unsupervised outlier detection: Measures, datasets, and an empirical study, Data Mining and Knowledge Discovery, 30, 891-927.	eng	Campos GO, Zimek A, Sander J, et al	Campos GO, Zimek A, Sander J, et al	1.0	Campos GO, Zimek A, Sander J, et al	1.0	On the evaluation of unsupervised outlier detection: Measures, datasets, and an empirical study	On the evaluation of unsupervised outlier detection: Measures, datasets, and an empirical study	1.0	On the evaluation of unsupervised outlier detection: Measures, datasets, and an empirical study	1.0	2016	2016	1.0	2016	1.0	Data Mining and Knowledge Discovery	Data Mining and Knowledge Discovery	1.0	Data Mining and Knowledge Discovery	1.0	30	30	1.0	30	1.0			1.0		1.0	891-927	891-927	1.0	891-927	1.0
150	OTGHB7_2021_v19n8_57_007	Barsade, S.G. (2002). The ripple effect: emotional contagion and its influence on group behavior. Administrative Science Quarterly, 47(4), 644-675. https://doi.org/10.2307%2F3094912	eng	Barsade, S.G	Barsade, S.G	1.0	Barsade, S.G	1.0	The ripple effect: emotional contagion and its influence on group behavior	The ripple effect: emotional contagion and its influence on group behavior	1.0	The ripple effect: emotional contagion and its influence on group behavior	1.0	2002	2002	1.0	2002	1.0	Administrative Science Quarterly	Administrative Science Quarterly	1.0	Administrative Science Quarterly	1.0	47	47	1.0	47	1.0	4	4	1.0	4	1.0	644-675	644-675	1.0	644-675	1.0
151	SHBJBD_2019_v71n3_55_025	송해엽.양재훈, 2017, "포털 뉴스 서비스와 뉴스 유통 변화-2000-2017 네이버 뉴스 빅데이터 분석", &#x300C; 한국언론학보&#x300D;, 61(4): 74-109.	kor	송해엽.양재훈	송해엽.양재훈	1.0	송해엽, 양재훈, , '포털 뉴스 서비스와 뉴스 유통 변화-	0.18181818181818182	포털 뉴스 서비스와 뉴스 유통 변화-2000-2017 네이버 뉴스 빅데이터 분석	포털 뉴스 서비스와 뉴스 유통 변화-2000-2017 네이버 뉴스 빅데이터 분석	1.0	네이버 뉴스 빅데이터 분석', 한국언론학보	0.13636363636363635	2017	2017	1.0	2000	0.5	한국언론학보	한국언론학보	1.0		0.0	61	61	1.0	61	1.0	4	4	1.0	4	1.0	74-109	74-109	1.0	74-109	1.0
152	KSSHBC_2021_v54n3_350_049	Pedro ND, Guijarro AI, Lopez-Patino MA, Martinez-Alvarez R and Delgado MJ. 2005. Daily and seasonal variations in haematological and blood biochemical parameters in the tench Tinca tinca Linnaeus, 1758. Aquac Res 36, 1185-1196. https://doi.org/10.1111/j.1365-2109.2005.01338.x.	eng	Pedro ND, Guijarro AI, Lopez-Patino MA, Martinez-Alvarez R and Delgado MJ	Pedro ND, Guijarro AI, Lopez-Patino MA, Martinez-Alvarez R and Delgado MJ	1.0	Pedro ND, Guijarro AI, Lopez-Patino MA, Martinez-Alvarez R and Delgado MJ	1.0	Daily and seasonal variations in haematological and blood biochemical parameters in the tench Tinca tinca Linnaeus, 1758	Daily and seasonal variations in haematological and blood biochemical parameters in the tench Tinca tinca Linnaeus, 1758	1.0	Daily and seasonal variations in haematological and blood biochemical parameters in the tench Tinca tinca Linnaeus, 1758	1.0	2005	2005	1.0	2005	1.0	Aquac Res	Aquac Res	1.0	Aquac Res	1.0	36	36	1.0	36	1.0			1.0		1.0	1185-1196	1185-1196	1.0	1185-1196	1.0
153	SSGOBY_2020_v51n4_69_002	강대운.안병일 (2015), "쌀 유통단계에 따른 비대칭적 가격전이 분석", 식품유통연구, 32 (3), 1-23.	kor	강대운.안병일	강대운.안병일	1.0	강대운, 안병일 ; 쌀 유통단계에 따른 비대칭적 가격전이 분석', 식품유통연구	0.13953488372093023	쌀 유통단계에 따른 비대칭적 가격전이 분석	쌀 유통단계에 따른 비대칭적 가격전이 분석	1.0		0.0	2015	2015	1.0	2015	1.0	식품유통연구	식품유통연구	1.0		0.0	32	32	1.0	32	1.0	3	3	1.0	3	1.0	1-23	1-23	1.0	1-23	1.0
154	DOTSBL_2021_v28n1_111_027	Tan, G. W. H. and Ooi, K. B., "Gender and age : do they really moderate mobile tourism shopping behavior?", Telematics and Informatics, Vol. 35, No. 6, 2018, pp. 1617-1642.	eng	Tan, G. W. H. and Ooi, K. B	Tan, G. W. H. and Ooi, K. B	1.0	Tan, G. W. H. and Ooi, K. B	1.0	Gender and age : do they really moderate mobile tourism shopping behavior?	Gender and age : do they really moderate mobile tourism shopping behavior?	1.0	Gender and age : do they really moderate mobile tourism shopping behavior?	1.0	2018	2018	1.0	2018	1.0	Telematics and Informatics	Telematics and Informatics	1.0	Telematics and Informatics	1.0	35	35	1.0	35	1.0	6	6	1.0	6	1.0	1617-1642	1617-1642	1.0	1617-1642	1.0
155	GCRHBD_2021_v39n3_123_004	Habib, A., Detchev, I., and Kwak, E.J. (2014), Stability analysis for a multi-camera photogrammetric system, Sensors, Vol. 14, No. 8, pp. 15084-15112.	eng	Habib, A., Detchev, I., and Kwak, E.J	Habib, A., Detchev, I., and Kwak, E.J	1.0	Habib, A., Detchev, I., and Kwak, E.J	1.0	Stability analysis for a multi-camera photogrammetric system	Stability analysis for a multi-camera photogrammetric system	1.0	Stability analysis for a multi-camera photogrammetric system	1.0	2014	2014	1.0	2014	1.0	Sensors	Sensors	1.0	Sensors	1.0	14	14	1.0	14	1.0	8	8	1.0	8	1.0	15084-15112	15084-15112	1.0	15084-15112	1.0
156	KJKHB9_2021_v79n3_309_036	Drucker, D.C. and Prager, W. (1952), "Soil mechanics and plastic analysis or limit design", Quart. Appl. Math., 10(2), 157-165.	eng	Drucker, D.C. and Prager, W	Drucker, D.C. and Prager, W	1.0	Drucker, D.C. and Prager, W	1.0	Soil mechanics and plastic analysis or limit design	Soil mechanics and plastic analysis or limit design	1.0	Soil mechanics and plastic analysis or limit design	1.0	1952	1952	1.0	1952	1.0	Quart. Appl. Math	Quart. Appl. Math	1.0	Quart. Appl. Math	1.0	10	10	1.0	10	1.0	2	2	1.0	2	1.0	157-165	157-165	1.0	157-165	1.0
157	OOGCBV_2021_v60n2_193_012	James, S.S., Pereira, R.M., Vail, K.M., Ownley, B.H., 2002. Survival of imported fire ant (Hymenoptera: Formicidae) species subjected to freezing and near-freezing temperatures. Environ. Entomol. 31, 127-133.	eng	James, S.S., Pereira, R.M., Vail, K.M., Ownley, B.H	James, S.S., Pereira, R.M., Vail, K.M., Ownley, B.H	1.0	James, S.S., Pereira, R.M., Vail, K.M., Ownley, B.H	1.0	Survival of imported fire ant (Hymenoptera: Formicidae) species subjected to freezing and near-freezing temperatures	Survival of imported fire ant (Hymenoptera: Formicidae) species subjected to freezing and near-freezing temperatures	1.0	Survival of imported fire ant (Hymenoptera: Formicidae) species subjected to freezing and near-freezing temperatures	1.0	2002	2002	1.0	2002	1.0	Environ. Entomol	Environ. Entomol	1.0	Environ. Entomol	1.0	31	31	1.0	31	1.0			1.0		1.0	127-133	127-133	1.0	127-133	1.0
158	OHHGBW_2021_v12n7_93_008	R. J. McNamara. Z. J. McKeough. D. K. McKenzie & J. A. Alison. (2013). Water based exercise training for chronic obstructive pulmonary disease. Cochrane database of systematic reviews, 12. DOI : 10.1002/14651858.CD008290.pub2.	eng	R. J. McNamara. Z. J. McKeough. D. K. McKenzie & J. A. Alison	R. J. McNamara. Z. J. McKeough. D. K. McKenzie & J. A. Alison	1.0	Mcnamara, R, Mckeough, Mckenzie, J, Alison	0.5901639344262295	Water based exercise training for chronic obstructive pulmonary disease	Water based exercise training for chronic obstructive pulmonary disease	1.0	Water based exercise training for chronic obstructive pulmonary disease. Cochrane database of systematic reviews	0.6339285714285714	2013	2013	1.0	2013	1.0	Cochrane database of systematic reviews	Cochrane database of systematic reviews	1.0		0.0	12	12	1.0		0.0			1.0		1.0			1.0	12	0.0
159	HHSGBA_2020_v5n2_35_027	Maeda S, Nakashima A, Yamada R, Hara N, Fujimoto Y, Ito Y, Sonobe H. 2008. Molecular cloning of ecdysone 20-hydroxylase and expression pattern of the enzyme during embryonic development of silkworm Bombyx mori. Comp Biochem Physiol B 149: 507-516.	eng	Maeda S, Nakashima A, Yamada R, Hara N, Fujimoto Y, Ito Y, Sonobe H	Maeda S, Nakashima A, Yamada R, Hara N, Fujimoto Y, Ito Y, Sonobe H	1.0	Maeda S, Nakashima A, Yamada R, Hara N, Fujimoto Y, Ito Y, Sonobe H	1.0	Molecular cloning of ecdysone 20-hydroxylase and expression pattern of the enzyme during embryonic development of silkworm Bombyx mori	Molecular cloning of ecdysone 20-hydroxylase and expression pattern of the enzyme during embryonic development of silkworm Bombyx mori	1.0	Molecular cloning of ecdysone 20-hydroxylase and expression pattern of the enzyme during embryonic development of silkworm Bombyx mori	1.0	2008	2008	1.0	2008	1.0	Comp Biochem Physiol B	Comp Biochem Physiol B	1.0	Comp Biochem Physiol B	1.0	149	149	1.0	149	1.0			1.0		1.0	507-516	507-516	1.0	507-516	1.0
160	SHBJBD_2019_v71n2_251_075	Ha, KyeSang, 2017, "Old Testament Eco-theology from the Perspective of Righteousness and Justice", Theological Forum 90: 259-290.	eng	Ha, KyeSang	Ha, KyeSang	1.0	Ha, KyeSang	1.0	Old Testament Eco-theology from the Perspective of Righteousness and Justice	Old Testament Eco-theology from the Perspective of Righteousness and Justice	1.0	Old Testament Eco-theology from the Perspective of Righteousness and Justice	1.0	2017	2017	1.0	2017	1.0	Theological Forum	Theological Forum	1.0	Theological Forum	1.0	90	90	1.0	90	1.0			1.0		1.0	259-290	259-290	1.0	259-290	1.0
161	DHBOB6_2021_v48n1_50_034	Livak KJ, Schmittgen TD. Analysis of relative gene expression data using real-time quantitative PCR and the 2(-Delta Delta C(T)) Method. Methods 2001;25:402-8.	eng	Livak KJ, Schmittgen TD	Livak KJ, Schmittgen TD	1.0	Livak KJ, Schmittgen TD	1.0	Analysis of relative gene expression data using real-time quantitative PCR and the 2(-Delta Delta C(T)) Method	Analysis of relative gene expression data using real-time quantitative PCR and the 2(-Delta Delta C(T)) Method	1.0	Analysis of relative gene expression data using real-time quantitative PCR and the 2(-Delta Delta C(T)) Method	1.0	2001	2001	1.0	2001	1.0	Methods	Methods	1.0	Methods	1.0	25	25	1.0	25	1.0			1.0		1.0	402-408	402-408	1.0	402-408	1.0
162	OGNOBE_2021_v29n2_209_012	Dozier III, W. A., J. P. Thaxton, J. L. Purswell, H. A. Olanrewaju, S. L. Branton, and W. B. Roush. 2006. Stocking density effects on male broilers grown to 1.8 kilograms of body weight. Poul. Sci. 85(2): 344-351.	eng	Dozier III, W. A., J. P. Thaxton, J. L. Purswell, H. A. Olanrewaju, S. L. Branton, and W. B. Roush	Dozier III, W. A., J. P. Thaxton, J. L. Purswell, H. A. Olanrewaju, S. L. Branton, and W. B. Roush	1.0	Dozier III, W. A., J. P. Thaxton, J. L. Purswell, H. A. Olanrewaju, S. L. Branton, and W. B. Roush	1.0	Stocking density effects on male broilers grown to 1.8 kilograms of body weight	Stocking density effects on male broilers grown to 1.8 kilograms of body weight	1.0	Stocking density effects on male broilers grown to 1.8 kilograms of body weight	1.0	2006	2006	1.0	2006	1.0	Poul. Sci	Poul. Sci	1.0	Poul. Sci	1.0	85	85	1.0	85	1.0	2	2	1.0	2	1.0	344-351	344-351	1.0	344-351	1.0
163	MHJJBZ_2021_v37n3_245_007	Park, J., Cho, H.N. and Lee, J.S., 2018, Organic material analysis of a lacquered wooden sheath of long sword with ring pommel excavated in Imdang ancient tomb. Journal of Conservation Science, 34(5), 369-377. (in Korean with English abstract)	eng	Park, J., Cho, H.N. and Lee, J.S	Park, J., Cho, H.N. and Lee, J.S	1.0	Park, J., Cho, H.N. and Lee, J.S	1.0	Organic material analysis of a lacquered wooden sheath of long sword with ring pommel excavated in Imdang ancient tomb	Organic material analysis of a lacquered wooden sheath of long sword with ring pommel excavated in Imdang ancient tomb	1.0	Organic material analysis of a lacquered wooden sheath of long sword with ring pommel excavated in Imdang ancient tomb	1.0	2018	2018	1.0	2018	1.0	Journal of Conservation Science	Journal of Conservation Science	1.0	Journal of Conservation Science	1.0	34	34	1.0	34	1.0	5	5	1.0	5	1.0	369-377	369-377	1.0	369-377	1.0
164	JBSTB0_2021_v30n2_147_021	Karevan, Z., and Suykens, J. A., "Transductive LSTM for Time-series Prediction: An Application to Weather Forecasting," Neural Networks, Vol. 125, 2020, pp. 1-9.	eng	Karevan, Z., and Suykens, J. A	Karevan, Z., and Suykens, J. A	1.0	Karevan, Z., and Suykens, J. A	1.0	Transductive LSTM for Time-series Prediction: An Application to Weather Forecasting	Transductive LSTM for Time-series Prediction: An Application to Weather Forecasting	1.0	Transductive LSTM for Time-series Prediction: An Application to Weather Forecasting	1.0	2020	2020	1.0	2020	1.0	Neural Networks	Neural Networks	1.0	Neural Networks	1.0	125	125	1.0	125	1.0			1.0		1.0	1-9	1-9	1.0	1-9	1.0
165	E1MBB7_2021_v54n7_344_086	Gubbels JA, Belisle J, Onda M et al (2006) Mesothelin-MUC16 binding is a high affinity, N-glycan dependent interaction that facilitates peritoneal metastasis of ovarian tumors. Mol Cancer 5, 50	eng	Gubbels JA, Belisle J, Onda M et al	Gubbels JA, Belisle J, Onda M et al	1.0	Gubbels JA, Belisle J, Onda M et al	1.0	Mesothelin-MUC16 binding is a high affinity, N-glycan dependent interaction that facilitates peritoneal metastasis of ovarian tumors	Mesothelin-MUC16 binding is a high affinity, N-glycan dependent interaction that facilitates peritoneal metastasis of ovarian tumors	1.0	Mesothelin-MUC16 binding is a high affinity, N-glycan dependent interaction that facilitates peritoneal metastasis of ovarian tumors	1.0	2006	2006	1.0	2006	1.0	Mol Cancer	Mol Cancer	1.0	Mol Cancer	1.0	5	5	1.0	5	1.0			1.0		1.0	50	50	1.0	50	1.0
166	BJHHD8_2019_v19n1_71_008	Gong, D.Y., and Ho, C.H. (2003). Arctic oscillation signals in the East Asian summer monsoon. Journal of Geophysical Research: Atmospheres, Vol. 108, No. D2, Article No. 4066.	eng	Gong, D.Y., and Ho, C.H	Gong, D.Y., and Ho, C.H	1.0	Gong, D.Y., and Ho, C.H	1.0	Arctic oscillation signals in the East Asian summer monsoon	Arctic oscillation signals in the East Asian summer monsoon	1.0	Arctic oscillation signals in the East Asian summer monsoon	1.0	2003	2003	1.0	2003	1.0	Journal of Geophysical Research: Atmospheres	Journal of Geophysical Research: Atmospheres	1.0	Journal of Geophysical Research: Atmospheres	1.0	108	108	1.0	108	1.0	D2	D2	1.0	D2	1.0		4066	0.0		1.0
167	E1TPCW_2021_v6n2_117_051	Tahar, H.D., Lazreg, H., Mohamed A.A.M. and Hadj, B. (2016), "Elastic analysis effect of adhesive layer characteristics in steel beam strengthened with a fiber-reinforced polymer plates", Struct. Eng. Mech., 59(1), 83-100. https://doi.org/10.12989/sem.2016.59.1.083.	eng	Tahar, H.D., Lazreg, H., Mohamed A.A.M. and Hadj, B	Tahar, H.D., Lazreg, H., Mohamed A.A.M. and Hadj, B	1.0	Tahar, H.D., Lazreg, H., Mohamed A.A.M. and Hadj, B	1.0	Elastic analysis effect of adhesive layer characteristics in steel beam strengthened with a fiber-reinforced polymer plates	Elastic analysis effect of adhesive layer characteristics in steel beam strengthened with a fiber-reinforced polymer plates	1.0	Elastic analysis effect of adhesive layer characteristics in steel beam strengthened with a fiber-reinforced polymer plates	1.0	2016	2016	1.0	2016	1.0	Struct. Eng. Mech	Struct. Eng. Mech	1.0	Struct. Eng. Mech	1.0	59	59	1.0	59	1.0	1	1	1.0	1	1.0	83-100	83-100	1.0	83-100	1.0
168	TSBHB2_2021_v21n5_199_035	E. K. Jose and S. Veni, "Vacant Parking Lot Information System Using Transfer Learning and IoT," J. ICT Res. Appl., 2018, doi: 10.5614/itbj.ict.res.appl.2018.12.3.1.	eng	E. K. Jose and S. Veni	E. K. Jose and S. Veni	1.0	E. K. Jose and S. Veni	1.0	Vacant Parking Lot Information System Using Transfer Learning and IoT	Vacant Parking Lot Information System Using Transfer Learning and IoT	1.0	Vacant Parking Lot Information System Using Transfer Learning and IoT	1.0	2018	2018	1.0	2018	1.0	J. ICT Res. Appl	J. ICT Res. Appl	1.0	J. ICT Res. Appl	1.0			1.0		1.0			1.0		1.0			1.0		1.0
169	GSGGBW_2021_v24n4_374_003	S. Wallin, et. al., "Laser-based Standoff Detection of Explosives: A Critical Review," Analytical and Bioanalytical Chemistry, Vol. 395, pp. 259-274, 2009.	eng	S. Wallin, et. al	S. Wallin, et. al	1.0	Wallin, S	0.47058823529411764	Laser-based Standoff Detection of Explosives: A Critical Review	Laser-based Standoff Detection of Explosives: A Critical Review	1.0	Laser-based Standoff Detection of Explosives: A Critical Review	1.0	2009	2009	1.0	2009	1.0	Analytical and Bioanalytical Chemistry	Analytical and Bioanalytical Chemistry	1.0	Analytical and Bioanalytical Chemistry	1.0	395	395	1.0	395	1.0			1.0		1.0	259-274	259-274	1.0	259-274	1.0
170	DHMOD5_2019_v19n4_28.1_017	Kasai C, Sugimoto K, Moritani I, Tanaka J, Oya Y, Inoue H, Tameda M, Shiraki K, Ito M, Takei Y, et al. Comparison of the gut microbiota composition between obese and non-obese individuals in a Japanese population, as analyzed by terminal restriction fragment length polymorphism and next-generation sequencing. BMC Gastroenterol 2015;15:100.	eng	Kasai C, Sugimoto K, Moritani I, Tanaka J, Oya Y, Inoue H, Tameda M, Shiraki K, Ito M, Takei Y, et al	Kasai C, Sugimoto K, Moritani I, Tanaka J, Oya Y, Inoue H, Tameda M, Shiraki K, Ito M, Takei Y, et al	1.0	Kasai C, Sugimoto K, Moritani I, Tanaka J, Oya Y, Inoue H, Tameda M, Shiraki K, Ito M, Takei Y, et al	1.0	Comparison of the gut microbiota composition between obese and non-obese individuals in a Japanese population, as analyzed by terminal restriction fragment length polymorphism and next-generation sequencing	Comparison of the gut microbiota composition between obese and non-obese individuals in a Japanese population, as analyzed by terminal restriction fragment length polymorphism and next-generation sequencing	1.0	Comparison of the gut microbiota composition between obese and non-obese individuals in a Japanese population, as analyzed by terminal restriction fragment length polymorphism and next-generation sequencing	1.0	2015	2015	1.0	2015	1.0	BMC Gastroenterol	BMC Gastroenterol	1.0	BMC Gastroenterol	1.0	15	15	1.0	15	1.0			1.0		1.0	100	100	1.0	100	1.0
171	HOJGBJ_2021_v9n1_77_005	M-E. Kim, M-J. Kim, Y-I. Oh and S-Y. Jung, 'The Effect of Online Substitution Class Caused by Coronavirus(COVID-19) on the Learning motivation, Instructor-learner Interaction, and Class Satisfaction of Nursing Students, Journal of Learner-Centered Curiculum and Instruction, vol.17, pp.519-541, 2020.	eng	M-E. Kim, M-J. Kim, Y-I. Oh and S-Y. Jung	M-E. Kim, M-J. Kim, Y-I. Oh and S-Y. Jung	1.0	M-E. Kim, M-J. Kim, Y-I. Oh and S-Y. Jung	1.0	The Effect of Online Substitution Class Caused by Coronavirus(COVID-19) on the Learning motivation, Instructor-learner Interaction, and Class Satisfaction of Nursing Students	The Effect of Online Substitution Class Caused by Coronavirus(COVID-19) on the Learning motivation, Instructor-learner Interaction, and Class Satisfaction of Nursing Students	1.0	The Effect of Online Substitution Class Caused by Coronavirus(COVID-19) on the Learning motivation, Instructor-learner Interaction, and Class Satisfaction of Nursing Students	1.0	2020	2020	1.0	2020	1.0	Journal of Learner-Centered Curiculum and Instruction	Journal of Learner-Centered Curiculum and Instruction	1.0	Journal of Learner-Centered Curiculum and Instruction	1.0	17	17	1.0	17	1.0			1.0		1.0	519-541	519-541	1.0	519-541	1.0
172	HNGHBF_2021_v42n3_308_030	Jin XH, Yao ZP. Clinical observation of the combination of Chinese and Western medicine for the treatment of chronic epidural hematoma. Zhejiang Chinese and Western Medicine Journal 2012;22(03):204-6.	eng	Jin XH, Yao ZP	Jin XH, Yao ZP	1.0	Jin XH, Yao ZP	1.0	Clinical observation of the combination of Chinese and Western medicine for the treatment of chronic epidural hematoma	Clinical observation of the combination of Chinese and Western medicine for the treatment of chronic epidural hematoma	1.0	Clinical observation of the combination of Chinese and Western medicine for the treatment of chronic epidural hematoma	1.0	2012	2012	1.0	2012	1.0	Zhejiang Chinese and Western Medicine Journal	Zhejiang Chinese and Western Medicine Journal	1.0	Zhejiang Chinese and Western Medicine Journal	1.0	22	22	1.0	22	1.0	03	03	1.0	03	1.0	204-206	204-206	1.0	204-206	1.0
173	HHGHHL_2021_v59n3_316_024	Virsek, M. K., Palatinus, A., Koren, S., Peterlin, M., Horvat, P. and Krzan, A., "Protocol for Microplastics Sampling on the Sea Surface and Sample Analysis," JoVE (Journal of Visualized Experiments), (118), e55161(2016).	eng	Virsek, M. K., Palatinus, A., Koren, S., Peterlin, M., Horvat, P. and Krzan, A	Virsek, M. K., Palatinus, A., Koren, S., Peterlin, M., Horvat, P. and Krzan, A	1.0	Virsek, M. K., Palatinus, A., Koren, S., Peterlin, M., Horvat, P. and Krzan, A	1.0	Protocol for Microplastics Sampling on the Sea Surface and Sample Analysis	Protocol for Microplastics Sampling on the Sea Surface and Sample Analysis	1.0	Protocol for Microplastics Sampling on the Sea Surface and Sample Analysis	1.0	2016	2016	1.0	2016	1.0	JoVE (Journal of Visualized Experiments)	JoVE (Journal of Visualized Experiments)	1.0	JoVE (Journal of Visualized Experiments)	1.0			1.0		1.0	118	118	1.0	118	1.0	e55161	e55161	1.0	e55161	1.0
174	GHHGC4_2021_v84n2_89_015	National Lung Screening Trial Research Team; Aberle DR, Adams AM, Berg CD, Black WC, Clapp JD, et al. Reduced lung-cancer mortality with low-dose computed tomographic screening. N Engl J Med 2011;365:395-409.	eng	National Lung Screening Trial Research Team; Aberle DR, Adams AM, Berg CD, Black WC, Clapp JD, et al	Aberle DR, Adams AM, Berg CD, Black WC, Clapp JD, et al	0.55	Aberle, D, Adams, A, Berg, C, Black, W, Clapp, J	0.39	Reduced lung-cancer mortality with low-dose computed tomographic screening	Reduced lung-cancer mortality with low-dose computed tomographic screening	1.0	Reduced lung-cancer mortality with low-dose computed tomographic screening	1.0	2011	2011	1.0	2011	1.0	N Engl J Med	N Engl J Med	1.0	N Engl J Med	1.0	365	365	1.0	365	1.0			1.0		1.0	395-409	395-409	1.0	395-409	1.0
175	GJRHBQ_2021_v31n7_420_010	A. N. Kapitonov, G. N. Alexandrov, F. D. Vasileva, S. A. Smagulova, V. B. Timofeev, N. R. Maksimova and A. A. Kuznetsov, Korean J. Mater. Res., 26, 1 (2016).	eng	A. N. Kapitonov, G. N. Alexandrov, F. D. Vasileva, S. A. Smagulova, V. B. Timofeev, N. R. Maksimova and A. A. Kuznetsov	A. N. Kapitonov, G. N. Alexandrov, F. D. Vasileva, S. A. Smagulova, V. B. Timofeev, N. R. Maksimova and A. A. Kuznetsov	1.0	A. N. Kapitonov, G. N. Alexandrov, F. D. Vasileva, S. A. Smagulova, V. B. Timofeev, N. R. Maksimova and A. A. Kuznetsov	1.0			1.0		1.0	2016	2016	1.0	2016	1.0	Korean J. Mater. Res	Korean J. Mater. Res	1.0	Korean J. Mater. Res	1.0	26	26	1.0	26	1.0			1.0		1.0	1	1	1.0	1	1.0
176	TSBHB2_2021_v21n5_84_002	Pope, C., S. Ziedland, and N. Mays. "Qualitative research in health care: Analysing qualitative data. 320." BMJ 8.320 (2000): p.7227.	eng	Pope, C., S. Ziedland, and N. Mays	Pope, C., S. Ziedland, and N. Mays	1.0	Pope, C., S. Ziedland, and N. Mays	1.0	Qualitative research in health care: Analysing qualitative data. 320	Qualitative research in health care: Analysing qualitative data. 320	1.0	Qualitative research in health care: Analysing qualitative data. 320	1.0	2000	2000	1.0	2000	1.0	BMJ	BMJ	1.0	BMJ	1.0	8	8	1.0	8	1.0	320	320	1.0		0.0	7227	7227	1.0	7227	1.0
177	HGSMBT_2021_v39n2_160_006	Drastichova J, Z Svobodova, R Dobikova and V IIabek. 2005. Effect of exposure to bisphenol A and 17&#x03B2;-estradiol on the sex differentiation in zebrafish (Danio rerio). Acta Vet. Brno. 74:278-291.	eng	Drastichova J, Z Svobodova, R Dobikova and V IIabek	Drastichova J, Z Svobodova, R Dobikova and V IIabek	1.0	Drastichova, J, Svobodova, R, Dobikova, V, Iiabek	0.8235294117647058	Effect of exposure to bisphenol A and 17&#x03B2;-estradiol on the sex differentiation in zebrafish (Danio rerio)	Effect of exposure to bisphenol A and 17&#x03B2;-estradiol on the sex differentiation in zebrafish (Danio rerio)	1.0	Effect of exposure to bisphenol A and 172;-estradiol on the sex differentiation in zebrafish (Danio rerio)	0.9464285714285714	2005	2005	1.0	2005	1.0	Acta Vet. Brno	Acta Vet. Brno	1.0	Acta Vet. Brno	1.0	74	74	1.0	74	1.0			1.0		1.0	278-291	278-291	1.0	278-291	1.0
178	HHSGBA_2019_v4n1_1_040	Jang HW. 2016. Global Agribusiness Annual 2016. World Agricul, 188: 1-14.	eng	Jang HW	Jang HW	1.0	Jang HW	1.0	Global Agribusiness Annual 2016	Global Agribusiness Annual 2016	1.0	Global Agribusiness Annual	0.8387096774193549	2016	2016	1.0	2016	1.0	World Agricul	World Agricul	1.0	World Agricul	1.0	188	188	1.0	188	1.0			1.0		1.0	1-14	1-14	1.0	1-14	1.0
179	OOGCBV_2021_v60n2_255_030	Moon, S.R., Son, B.K., Yang, J.O., Woo, J.S., Yoon, C.M., Kim, G.H., 2010. Effect of electron-beam irradiation on development and reproduction of Bemisia tabaci, Myzus persicae, Plutella xylostella and Tetranychus urticae. Kor. J. Appl. Entomol. 49, 129-137.	eng	Moon, S.R., Son, B.K., Yang, J.O., Woo, J.S., Yoon, C.M., Kim, G.H	Moon, S.R., Son, B.K., Yang, J.O., Woo, J.S., Yoon, C.M., Kim, G.H	1.0	Moon, S.R., Son, B.K., Yang, J.O., Woo, J.S., Yoon, C.M., Kim, G.H	1.0	Effect of electron-beam irradiation on development and reproduction of Bemisia tabaci, Myzus persicae, Plutella xylostella and Tetranychus urticae	Effect of electron-beam irradiation on development and reproduction of Bemisia tabaci, Myzus persicae, Plutella xylostella and Tetranychus urticae	1.0	Effect of electron-beam irradiation on development and reproduction of Bemisia tabaci, Myzus persicae, Plutella xylostella and Tetranychus urticae. Kor	0.9668874172185431	2010	2010	1.0	2010	1.0	Kor. J. Appl. Entomol	Kor. J. Appl. Entomol	1.0	J. Appl. Entomol	0.7619047619047619	49	49	1.0	49	1.0			1.0		1.0	129-137	129-137	1.0	129-137	1.0
180	DSOHBA_2021_v48n2_149_016	Bakker A, Maertens KJ, Van Son MJ, et al. Psychological consequences of pediatric burns from a child and family perspective: a review of the empirical literature. Clin Psychol Rev 2013;33:361-71.	eng	Bakker A, Maertens KJ, Van Son MJ, et al	Bakker A, Maertens KJ, Van Son MJ, et al	1.0	Bakker A, Maertens KJ, Van Son MJ, et al	1.0	Psychological consequences of pediatric burns from a child and family perspective: a review of the empirical literature	Psychological consequences of pediatric burns from a child and family perspective: a review of the empirical literature	1.0	Psychological consequences of pediatric burns from a child and family perspective: a review of the empirical literature	1.0	2013	2013	1.0	2013	1.0	Clin Psychol Rev	Clin Psychol Rev	1.0	Clin Psychol Rev	1.0	33	33	1.0	33	1.0			1.0		1.0	361-371	361-371	1.0	361-371	1.0
181	KJKHB9_2021_v79n3_289_007	Fitzgerald, T., Anagnos, T., Goodson, M. and Zsutty, T. (1989), "Slotted bolted connections in aseismic design for concentrically braced connections", Earthq. Spectra, 5(2), 383-391. https://doi.org/10.1193/1.1585528.	eng	Fitzgerald, T., Anagnos, T., Goodson, M. and Zsutty, T	Fitzgerald, T., Anagnos, T., Goodson, M. and Zsutty, T	1.0	Fitzgerald, T., Anagnos, T., Goodson, M. and Zsutty, T	1.0	Slotted bolted connections in aseismic design for concentrically braced connections	Slotted bolted connections in aseismic design for concentrically braced connections	1.0	Slotted bolted connections in aseismic design for concentrically braced connections	1.0	1989	1989	1.0	1989	1.0	Earthq. Spectra	Earthq. Spectra	1.0	Earthq. Spectra	1.0	5	5	1.0	5	1.0	2	2	1.0	2	1.0	383-391	383-391	1.0	383-391	1.0
182	BDCHBX_2021_v20n2_1_022	G. J. Talwar, C. P. Joshi, S. V. Moharil, S. M. Dhopte, P. L. Muthal, and V. K. Kondawar, "A new precipitation based method for preparation of metasilicate phosphors", J. Alloys Compd., Vol. 509, pp.8742-8747, 2011.	eng	G. J. Talwar, C. P. Joshi, S. V. Moharil, S. M. Dhopte, P. L. Muthal, and V. K. Kondawar	G. J. Talwar, C. P. Joshi, S. V. Moharil, S. M. Dhopte, P. L. Muthal, and V. K. Kondawar	1.0	G. J. Talwar, C. P. Joshi, S. V. Moharil, S. M. Dhopte, P. L. Muthal, and V. K. Kondawar	1.0	A new precipitation based method for preparation of metasilicate phosphors	A new precipitation based method for preparation of metasilicate phosphors	1.0	A new precipitation based method for preparation of metasilicate phosphors	1.0	2011	2011	1.0	2011	1.0	J. Alloys Compd	J. Alloys Compd	1.0	J. Alloys Compd	1.0	509	509	1.0	509	1.0			1.0		1.0	8742-8747	8742-8747	1.0	8742-8747	1.0
183	HOGBB1_2021_v43n2_89_045	Widbom B (1984) Determination of average individual dry weights and ash-free dry weights in different sieve fractions of marine meiofauna. Mar Biol 84:101-108	eng	Widbom B	Widbom B	1.0	Widbom B	1.0	Determination of average individual dry weights and ash-free dry weights in different sieve fractions of marine meiofauna	Determination of average individual dry weights and ash-free dry weights in different sieve fractions of marine meiofauna	1.0	Determination of average individual dry weights and ash-free dry weights in different sieve fractions of marine meiofauna	1.0	1984	1984	1.0	1984	1.0	Mar Biol	Mar Biol	1.0	Mar Biol	1.0	84	84	1.0	84	1.0			1.0		1.0	101-108	101-108	1.0	101-108	1.0
184	DSOHBA_2021_v48n1_80_007	Yanaga H, Mori S. Eyelids and eye socket reconstruction using the expanded forehead flap and scapha composite grafting. Plast Reconstr Surg 2001;108:8-16.	eng	Yanaga H, Mori S	Yanaga H, Mori S	1.0	Yanaga H, Mori S	1.0	Eyelids and eye socket reconstruction using the expanded forehead flap and scapha composite grafting	Eyelids and eye socket reconstruction using the expanded forehead flap and scapha composite grafting	1.0	Eyelids and eye socket reconstruction using the expanded forehead flap and scapha composite grafting	1.0	2001	2001	1.0	2001	1.0	Plast Reconstr Surg	Plast Reconstr Surg	1.0	Plast Reconstr Surg	1.0	108	108	1.0	108	1.0			1.0		1.0	8-16	8-16	1.0	8-16	1.0
185	JKOHBZ_2021_v11n7_39_007	J. W. Lee & Y. S. Eo (2011). Influencing Factors on Organizational Commitment in Hospital Nurses. Journal of the Korean Data Analysis Society, 13(2), 759-776.	eng	J. W. Lee & Y. S. Eo	J. W. Lee & Y. S. Eo	1.0	Lee Y, J, Eo	0.5	Influencing Factors on Organizational Commitment in Hospital Nurses	Influencing Factors on Organizational Commitment in Hospital Nurses	1.0	Influencing Factors on Organizational Commitment in Hospital Nurses	1.0	2011	2011	1.0	2011	1.0	Journal of the Korean Data Analysis Society	Journal of the Korean Data Analysis Society	1.0	Journal of the Korean Data Analysis Society	1.0	13	13	1.0	13	1.0	2	2	1.0	2	1.0	759-776	759-776	1.0	759-776	1.0
186	KJKHEW_2021_v40n3_389_023	Ebrahimi, F., Nouraei, M., Dabbagh, A. and Civalek, O. (2019), "Buckling analysis of graphene oxide powder-reinforced nanocomposite beams subjected to non-uniform magnetic field", Struct. Eng. Mech., 71(4), 351-361. https://doi.org/10.12989/sem.2019.71.4.351.	eng	Ebrahimi, F., Nouraei, M., Dabbagh, A. and Civalek, O	Ebrahimi, F., Nouraei, M., Dabbagh, A. and Civalek, O	1.0	Ebrahimi, F., Nouraei, M., Dabbagh, A. and Civalek, O	1.0	Buckling analysis of graphene oxide powder-reinforced nanocomposite beams subjected to non-uniform magnetic field	Buckling analysis of graphene oxide powder-reinforced nanocomposite beams subjected to non-uniform magnetic field	1.0	Buckling analysis of graphene oxide powder-reinforced nanocomposite beams subjected to non-uniform magnetic field	1.0	2019	2019	1.0	2019	1.0	Struct. Eng. Mech	Struct. Eng. Mech	1.0	Struct. Eng. Mech	1.0	71	71	1.0	71	1.0	4	4	1.0	4	1.0	351-361	351-361	1.0	351-361	1.0
187	MSMSBV_2021_v49n2_239_009	Lob SH, Hoban DJ, Sahm DF, Badal RE. 2016. Regional differences and trends in antimicrobial susceptibility of Acinetobacter baumannii. Int. J. Antimicrob. Agents 47: 317-323.	eng	Lob SH, Hoban DJ, Sahm DF, Badal RE	Lob SH, Hoban DJ, Sahm DF, Badal RE	1.0	Lob SH, Hoban DJ, Sahm DF, Badal RE	1.0	Regional differences and trends in antimicrobial susceptibility of Acinetobacter baumannii	Regional differences and trends in antimicrobial susceptibility of Acinetobacter baumannii	1.0	Regional differences and trends in antimicrobial susceptibility of Acinetobacter baumannii	1.0	2016	2016	1.0	2016	1.0	Int. J. Antimicrob. Agents	Int. J. Antimicrob. Agents	1.0	Int. J. Antimicrob. Agents	1.0	47	47	1.0	47	1.0			1.0		1.0	317-323	317-323	1.0	317-323	1.0
188	HJTOCM_2021_v36n4_103_004	S.M. Salapaka and M.V. Salapaka, "Scanning probe microscopy," IEEE Control Syst. Mag., vol. 28, no. 2, 2008, pp. 65-83.	eng	S.M. Salapaka and M.V. Salapaka	S.M. Salapaka and M.V. Salapaka	1.0	S.M. Salapaka and M.V. Salapaka	1.0	Scanning probe microscopy	Scanning probe microscopy	1.0	Scanning probe microscopy	1.0	2008	2008	1.0	2008	1.0	IEEE Control Syst. Mag	IEEE Control Syst. Mag	1.0	IEEE Control Syst. Mag	1.0	28	28	1.0	28	1.0	2	2	1.0	2	1.0	65-83	65-83	1.0	65-83	1.0
189	SOCGB@_2021_v48n2_221_010	Ata-Ali F, Ata-Ali J, Penarrocha-Oltra D, et al. : Prevalence, etiology, diagnosis, treatment and complications of supernumerary teeth. J Clin Exp Dent, 6:414-418, 2014.	eng	Ata-Ali F, Ata-Ali J, Penarrocha-Oltra D, et al	Ata-Ali F, Ata-Ali J, Penarrocha-Oltra D, et al	1.0	Ata-Ali F, Ata-Ali J, Penarrocha-Oltra D, et al	1.0	Prevalence, etiology, diagnosis, treatment and complications of supernumerary teeth	Prevalence, etiology, diagnosis, treatment and complications of supernumerary teeth	1.0	Prevalence, etiology, diagnosis, treatment and complications of supernumerary teeth	1.0	2014	2014	1.0	2014	1.0	J Clin Exp Dent	J Clin Exp Dent	1.0	J Clin Exp Dent	1.0	6	6	1.0	6	1.0			1.0		1.0	414-418	414-418	1.0	414-418	1.0
190	OOOSBL_2021_v31n2_87_020	Saeys, Y., Inza, I. & Larranaga, P. (2007). A review of feature selection techniques in bioinformatics. Bioinformatics, 23(19), 2507-2517.	eng	Saeys, Y., Inza, I. & Larranaga, P	Saeys, Y., Inza, I. & Larranaga, P	1.0	Saeys, Y., Inza, I. & Larranaga, P	1.0	A review of feature selection techniques in bioinformatics	A review of feature selection techniques in bioinformatics	1.0	A review of feature selection techniques in bioinformatics	1.0	2007	2007	1.0	2007	1.0	Bioinformatics	Bioinformatics	1.0	Bioinformatics	1.0	23	23	1.0	23	1.0	19	19	1.0	19	1.0	2507-2517	2507-2517	1.0	2507-2517	1.0
191	BJHHD8_2019_v19n1_289_025	Park, D.H., Lee, J.M., and Kim, S.K. (2000). Attenuation and source parameters of earthquakes in the southeastern part of the Korean Peninsula. Journal of the Earthquake Engineering Society of Korea, Vol. 4, No. 3, pp. 99-105.	eng	Park, D.H., Lee, J.M., and Kim, S.K	Park, D.H., Lee, J.M., and Kim, S.K	1.0	Park, D.H., Lee, J.M., and Kim, S.K	1.0	Attenuation and source parameters of earthquakes in the southeastern part of the Korean Peninsula	Attenuation and source parameters of earthquakes in the southeastern part of the Korean Peninsula	1.0	Attenuation and source parameters of earthquakes in the southeastern part of the Korean Peninsula	1.0	2000	2000	1.0	2000	1.0	Journal of the Earthquake Engineering Society of Korea	Journal of the Earthquake Engineering Society of Korea	1.0	Journal of the Earthquake Engineering Society of Korea	1.0	4	4	1.0	4	1.0	3	3	1.0	3	1.0	99-105	99-105	1.0	99-105	1.0
192	OMGJBU_2021_v37n1_1_035	Krutilla JV(1967), Conservation Reconsidered, The American Economic Review, 57, 776-786.	eng	Krutilla JV	Krutilla JV	1.0	Krutilla JV	1.0	Conservation Reconsidered	Conservation Reconsidered	1.0		0.0	1967	1967	1.0	1967	1.0	The American Economic Review	The American Economic Review	1.0	The American Economic Review	1.0	57	57	1.0	57	1.0			1.0		1.0	776-786	776-786	1.0	776-786	1.0
193	ONOHQM_2021_v38n2_95_016	San S, Ravis E, Tessonier L, Philip M, Cammilleri S, Lavagna F, et al. Prognostic value of 18F-fluorodeoxyglucose positron emission tomography/computed tomography in infective endocarditis. J Am Coll Cardiol 2019;74:1031-40.	eng	San S, Ravis E, Tessonier L, Philip M, Cammilleri S, Lavagna F, et al	San S, Ravis E, Tessonier L, Philip M, Cammilleri S, Lavagna F, et al	1.0	San S, Ravis E, Tessonier L, Philip M, Cammilleri S, Lavagna F, et al	1.0	Prognostic value of 18F-fluorodeoxyglucose positron emission tomography/computed tomography in infective endocarditis	Prognostic value of 18F-fluorodeoxyglucose positron emission tomography/computed tomography in infective endocarditis	1.0	Prognostic value of 18F-fluorodeoxyglucose positron emission tomography/computed tomography in infective endocarditis	1.0	2019	2019	1.0	2019	1.0	J Am Coll Cardiol	J Am Coll Cardiol	1.0	J Am Coll Cardiol	1.0	74	74	1.0	74	1.0			1.0		1.0	1031-1040	1031-1040	1.0	1031-1040	1.0
194	HOHHBZ_2021_v42n1_99_003	Shi H, Han X, Jiang N, Cao Y, Alwalid O, Gu J, Fan Y, Zheng C. Radiological findings from 81 patients with COVID-19 pneumonia in Wuhan, China: a descriptive study. Lancet Infect Dis. 2020;20:425-434. doi: 10.1016/S1473-3099(20)30086-4	eng	Shi H, Han X, Jiang N, Cao Y, Alwalid O, Gu J, Fan Y, Zheng C	Shi H, Han X, Jiang N, Cao Y, Alwalid O, Gu J, Fan Y, Zheng C	1.0	Shi H, Han X, Jiang N, Cao Y, Alwalid O, Gu J, Fan Y, Zheng C	1.0	Radiological findings from 81 patients with COVID-19 pneumonia in Wuhan, China: a descriptive study	Radiological findings from 81 patients with COVID-19 pneumonia in Wuhan, China: a descriptive study	1.0	Radiological findings from 81 patients with COVID-19 pneumonia in Wuhan, China: a descriptive study	1.0	2020	2020	1.0	2020	1.0	Lancet Infect Dis	Lancet Infect Dis	1.0	Lancet Infect Dis	1.0	20	20	1.0	20	1.0			1.0		1.0	425-434	425-434	1.0	425-434	1.0
195	SMHGBV_2021_v30n3_218_047	Pekrun C., P.J.W. Lutman, and K. Baeumer 1997, Induction of secondary dormancy in rape seeds (Brassica napus L.) by prolonged imbibition under conditions of water stress or oxygen deficiency in darkness. Eur J Agronomic 6:245-255. doi:10.1016/s1161-0301(96)02051-5	eng	Pekrun C., P.J.W. Lutman, and K. Baeumer	Pekrun C., P.J.W. Lutman, and K. Baeumer	1.0	Pekrun C., P.J.W. Lutman, and K. Baeumer	1.0	Induction of secondary dormancy in rape seeds (Brassica napus L.) by prolonged imbibition under conditions of water stress or oxygen deficiency in darkness	Induction of secondary dormancy in rape seeds (Brassica napus L.) by prolonged imbibition under conditions of water stress or oxygen deficiency in darkness	1.0	Induction of secondary dormancy in rape seeds (Brassica napus L.) by prolonged imbibition under conditions of water stress or oxygen deficiency in darkness	1.0	1997	1997	1.0	1997	1.0	Eur J Agronomic	Eur J Agronomic	1.0	Eur J Agronomic	1.0	6	6	1.0	6	1.0			1.0		1.0	245-255	245-255	1.0	245-255	1.0
196	BJHHD8_2019_v19n7_511_020	Park, H., and Song, J. (2016). The impacts of natural disaster on local economy. Journal of Korea Planning Association, Vol. 51, No. 2, pp. 193-213.	eng	Park, H., and Song, J	Park, H., and Song, J	1.0	Park, H., and Song, J	1.0	The impacts of natural disaster on local economy	The impacts of natural disaster on local economy	1.0	The impacts of natural disaster on local economy	1.0	2016	2016	1.0	2016	1.0	Journal of Korea Planning Association	Journal of Korea Planning Association	1.0	Journal of Korea Planning Association	1.0	51	51	1.0	51	1.0	2	2	1.0	2	1.0	193-213	193-213	1.0	193-213	1.0
197	DBSHCJ_2021_v36n3_485_003	L. X. Huy and N. X. Thao, On the Laplace generalized convolution transform, Ann. Univ. Sci. Budapest. Sect. Comput. 43 (2014), 303-316.	eng	L. X. Huy and N. X. Thao	L. X. Huy and N. X. Thao	1.0	L. X. Huy and N. X. Thao	1.0	On the Laplace generalized convolution transform	On the Laplace generalized convolution transform	1.0	On the Laplace generalized convolution transform	1.0	2014	2014	1.0	2014	1.0	Ann. Univ. Sci. Budapest. Sect. Comput	Ann. Univ. Sci. Budapest. Sect. Comput	1.0	Ann. Univ. Sci. Budapest. Sect. Comput	1.0	43	43	1.0	43	1.0			1.0		1.0	303-316	303-316	1.0	303-316	1.0
198	HGSMBT_2021_v39n2_218_007	Gora EM, JM Lucas and SP Yanoviak. 2019b. Microbial composition and wood decomposition rates vary with microclimate from the ground to the canopy in a tropical forest. Ecosystems 22:1206-1219.	eng	Gora EM, JM Lucas and SP Yanoviak	Gora EM, JM Lucas and SP Yanoviak	1.0	Gora EM, JM Lucas and SP Yanoviak	1.0	Microbial composition and wood decomposition rates vary with microclimate from the ground to the canopy in a tropical forest	Microbial composition and wood decomposition rates vary with microclimate from the ground to the canopy in a tropical forest	1.0	Microbial composition and wood decomposition rates vary with microclimate from the ground to the canopy in a tropical forest	1.0	2019	2019	1.0	2019	1.0	Ecosystems	Ecosystems	1.0	Ecosystems	1.0	22	22	1.0	22	1.0			1.0		1.0	1206-1219	1206-1219	1.0	1206-1219	1.0
199	KJKHEW_2021_v40n4_601_155	Zhao, Y., Moradi, Z., Davoudi, M. and Zhuang, J. (2021), "Bending and stress responses of the hybrid axisymmetric system via state-space method and 3D-elasticity theory", Eng. with Comput., 1-23. https://doi.org/10.1007/s00366-020-01242-1.	eng	Zhao, Y., Moradi, Z., Davoudi, M. and Zhuang, J	Zhao, Y., Moradi, Z., Davoudi, M. and Zhuang, J	1.0	Zhao, Y., Moradi, Z., Davoudi, M. and Zhuang, J	1.0	Bending and stress responses of the hybrid axisymmetric system via state-space method and 3D-elasticity theory	Bending and stress responses of the hybrid axisymmetric system via state-space method and 3D-elasticity theory	1.0	Bending and stress responses of the hybrid axisymmetric system via state-space method and 3D-elasticity theory	1.0	2021	2021	1.0	2021	1.0	Eng. with Comput	Eng. with Comput	1.0	Eng. with Comput	1.0			1.0		1.0			1.0		1.0	1-23	1-23	1.0	1-23	1.0
200	GHHGC4_2021_v84n1_22_026	Grasselli G, Zangrillo A, Zanella A, Antonelli M, Cabrini L, Castelli A, et al. Baseline characteristics and outcomes of 1591 patients infected with SARS-CoV-2 admitted to ICUs of the Lombardy region, Italy. JAMA 2020;323:1574-81.	eng	Grasselli G, Zangrillo A, Zanella A, Antonelli M, Cabrini L, Castelli A, et al	Grasselli G, Zangrillo A, Zanella A, Antonelli M, Cabrini L, Castelli A, et al	1.0	Grasselli G, Zangrillo A, Zanella A, Antonelli M, Cabrini L, Castelli A, et al	1.0	Baseline characteristics and outcomes of 1591 patients infected with SARS-CoV-2 admitted to ICUs of the Lombardy region, Italy	Baseline characteristics and outcomes of 1591 patients infected with SARS-CoV-2 admitted to ICUs of the Lombardy region, Italy	1.0	Baseline characteristics and outcomes of 1591 patients infected with SARS-CoV-2 admitted to ICUs of the Lombardy region	0.9444444444444444	2020	2020	1.0	2020	1.0	JAMA	JAMA	1.0	JAMA	1.0	323	323	1.0	323	1.0			1.0		1.0	1574-1581	1574-1581	1.0	1574-1581	1.0
201	OMGJBU_2020_v36n4_31_025	전찬영, 2010항만 재개발의 활성화를 위하여, 해양물류연구, 제6집, 5-10.	kor	전찬영	전찬영	1.0	전찬영, 2010항만, 재개발의 활성화를, 위하여, 해양물류연구	0.08571428571428572	2010항만 재개발의 활성화를 위하여		0.0		0.0	0000	2010항만	0.3333333333333333		0.0	해양물류연구	해양물류연구	1.0		0.0	6	제6집	0.3333333333333333	6	1.0			1.0		1.0	5-10	5-10	1.0	5-10	1.0
202	JMMCBN_2021_v28n3_186_013	Evans C, Oldreive W. A study to investigate whether golfers with a history of low back pain show a reduced endurance of transversus abdominis. J Man Manip Ther 2000;8(4):162-74.	eng	Evans C, Oldreive W	Evans C, Oldreive W	1.0	Evans C, Oldreive W	1.0	A study to investigate whether golfers with a history of low back pain show a reduced endurance of transversus abdominis	A study to investigate whether golfers with a history of low back pain show a reduced endurance of transversus abdominis	1.0	A study to investigate whether golfers with a history of low back pain show a reduced endurance of transversus abdominis	1.0	2000	2000	1.0	2000	1.0	J Man Manip Ther	J Man Manip Ther	1.0	J Man Manip Ther	1.0	8	8	1.0	8	1.0	4	4	1.0	4	1.0	162-174	162-174	1.0	162-174	1.0
203	TSBHB2_2021_v21n3_83_028	Shankar, K. and Eswaran, P., 2017. RGB based multiple share creation in visual cryptography with aid of elliptic curve cryptography. China Communications, 14 (2), pp.118-130.	eng	Shankar, K. and Eswaran, P	Shankar, K. and Eswaran, P	1.0	Shankar, K. and Eswaran, P	1.0	RGB based multiple share creation in visual cryptography with aid of elliptic curve cryptography	RGB based multiple share creation in visual cryptography with aid of elliptic curve cryptography	1.0	RGB based multiple share creation in visual cryptography with aid of elliptic curve cryptography	1.0	2017	2017	1.0	2017	1.0	China Communications	China Communications	1.0	China Communications	1.0	14	14	1.0	14	1.0	2	2	1.0	2	1.0	118-130	118-130	1.0	118-130	1.0
204	HOSHB9_2020_v53n4_390_085	White, P.S. and J.L. Walker. 1997. Approximating nature's variation: Selecting and using reference information in restoration ecology. Restoration Ecology 5: 338-349.	eng	White, P.S. and J.L. Walker	White, P.S. and J.L. Walker	1.0	White, P.S. and J.L. Walker	1.0	Approximating nature's variation: Selecting and using reference information in restoration ecology	Approximating nature's variation: Selecting and using reference information in restoration ecology	1.0	Approximating nature's variation: Selecting and using reference information in restoration ecology	1.0	1997	1997	1.0	1997	1.0	Restoration Ecology	Restoration Ecology	1.0	Restoration Ecology	1.0	5	5	1.0	5	1.0			1.0		1.0	338-349	338-349	1.0	338-349	1.0
205	E1BJB7_2021_v44n7_529_010	Chan, J.L. and Mantzoros, C.S. (2005). Role of leptin in energydeprivation states: normal human physiology and clinical implications for hypothalamic amenorrhoea and anorexia nervosa. Lancet 366, 74-85.	eng	Chan, J.L. and Mantzoros, C.S	Chan, J.L. and Mantzoros, C.S	1.0	Chan, J.L. and Mantzoros, C.S	1.0	Role of leptin in energydeprivation states: normal human physiology and clinical implications for hypothalamic amenorrhoea and anorexia nervosa	Role of leptin in energydeprivation states: normal human physiology and clinical implications for hypothalamic amenorrhoea and anorexia nervosa	1.0	Role of leptin in energydeprivation states: normal human physiology and clinical implications for hypothalamic amenorrhoea and anorexia nervosa	1.0	2005	2005	1.0	2005	1.0	Lancet	Lancet	1.0	Lancet	1.0	366	366	1.0	366	1.0			1.0		1.0	74-85	74-85	1.0	74-85	1.0
206	HKBDBV_2020_v5n2_201_008	Bellman, S., Johnson, E. J., Kobrin, S. J., & Lohse, G. L. (2004). International differences in information privacy concerns: A global survey of consumers. The Information Society, 20(5), 313-324.	eng	Bellman, S., Johnson, E. J., Kobrin, S. J., & Lohse, G. L	Bellman, S., Johnson, E. J., Kobrin, S. J., & Lohse, G. L	1.0	Bellman, S., Johnson, E. J., Kobrin, S. J., & Lohse, G. L	1.0	International differences in information privacy concerns: A global survey of consumers	International differences in information privacy concerns: A global survey of consumers	1.0	International differences in information privacy concerns: A global survey of consumers	1.0	2004	2004	1.0	2004	1.0	The Information Society	The Information Society	1.0	The Information Society	1.0	20	20	1.0	20	1.0	5	5	1.0	5	1.0	313-324	313-324	1.0	313-324	1.0
207	DBSHCJ_2021_v36n3_413_002	A. A. Bogush and Yu. A. Kurochkin, Cayley-Dickson procedure, relativistic wave equations and supersymmetric oscillators, Acta Appl. Math. 50 (1998), no. 1-2, 121-129. https://doi.org/10.1023/A:1005875403156	eng	A. A. Bogush and Yu. A. Kurochkin	A. A. Bogush and Yu. A. Kurochkin	1.0	A. A. Bogush and Yu. A. Kurochkin	1.0	Cayley-Dickson procedure, relativistic wave equations and supersymmetric oscillators	Cayley-Dickson procedure, relativistic wave equations and supersymmetric oscillators	1.0	Cayley-Dickson procedure, relativistic wave equations and supersymmetric oscillators	1.0	1998	1998	1.0	1998	1.0	Acta Appl. Math	Acta Appl. Math	1.0	Acta Appl. Math	1.0	50	50	1.0	50	1.0	1-2	1-2	1.0	1-2	1.0	121-129	121-129	1.0	121-129	1.0
208	CPTSCQ_2021_v26n7_9_037	Jin-Hyeok Park, Jeong-Heum Baek, Sun Jin Sym, Kang Yoon Lee, Youngho Lee, "A data-driven approach to a chemotherapy recommendation model based on deep learning for patients with colorectal cancer in Korea", BMC Medical Informatics and Decision Making, Vol 241, 2020.	eng	Jin-Hyeok Park, Jeong-Heum Baek, Sun Jin Sym, Kang Yoon Lee, Youngho Lee	Jin-Hyeok Park, Jeong-Heum Baek, Sun Jin Sym, Kang Yoon Lee, Youngho Lee	1.0	Jin-Hyeok Park, Jeong-Heum Baek, Sun Jin Sym, Kang Yoon Lee, Youngho Lee	1.0	A data-driven approach to a chemotherapy recommendation model based on deep learning for patients with colorectal cancer in Korea	A data-driven approach to a chemotherapy recommendation model based on deep learning for patients with colorectal cancer in Korea	1.0	A data-driven approach to a chemotherapy recommendation model based on deep learning for patients with colorectal cancer in Korea	1.0	2020	2020	1.0	2020	1.0	BMC Medical Informatics and Decision Making	BMC Medical Informatics and Decision Making	1.0	BMC Medical Informatics and Decision Making	1.0	241	241	1.0	241	1.0			1.0		1.0			1.0		1.0
209	JNJBBH_2021_v17n1_128_010	Yoon, H-H., Lee, Y-J., Oh, D-W., Kim, D-H., Jung, H-S. (2018). "Development of visual confirmation device for anchor tensile force." Journal of Korean Society for Rock Mechanics and Rock Engineering, Vol. 28, No. 5, pp. 493-511.	eng	Yoon, H-H., Lee, Y-J., Oh, D-W., Kim, D-H., Jung, H-S	Yoon, H-H., Lee, Y-J., Oh, D-W., Kim, D-H., Jung, H-S	1.0	Yoon, H-H., Lee, Y-J., Oh, D-W., Kim, D-H., Jung, H-S	1.0	Development of visual confirmation device for anchor tensile force	Development of visual confirmation device for anchor tensile force	1.0	Development of visual confirmation device for anchor tensile force	1.0	2018	2018	1.0	2018	1.0	Journal of Korean Society for Rock Mechanics and Rock Engineering	Journal of Korean Society for Rock Mechanics and Rock Engineering	1.0	Journal of Korean Society for Rock Mechanics and Rock Engineering	1.0	28	28	1.0	28	1.0	5	5	1.0	5	1.0	493-511	493-511	1.0	493-511	1.0
210	JSSCBG_2021_v29n1_17_018	Woo YS, Rosenblat JD, Kakar R, Bahk WM, McIntyre RS. Cognitive deficits as a mediator of poor occupational function in remitted major depressive disorder patients. Clin Psychopharmacol Neurosci 2016;14:1-16.	eng	Woo YS, Rosenblat JD, Kakar R, Bahk WM, McIntyre RS	Woo YS, Rosenblat JD, Kakar R, Bahk WM, McIntyre RS	1.0	Woo YS, Rosenblat JD, Kakar R, Bahk WM, McIntyre RS	1.0	Cognitive deficits as a mediator of poor occupational function in remitted major depressive disorder patients	Cognitive deficits as a mediator of poor occupational function in remitted major depressive disorder patients	1.0	Cognitive deficits as a mediator of poor occupational function in remitted major depressive disorder patients	1.0	2016	2016	1.0	2016	1.0	Clin Psychopharmacol Neurosci	Clin Psychopharmacol Neurosci	1.0	Clin Psychopharmacol Neurosci	1.0	14	14	1.0	14	1.0			1.0		1.0	1-16	1-16	1.0	1-16	1.0
211	KJKHEW_2021_v40n4_495_033	Naeem, A and Kim, J. (2019a), "Seismic retrofit of structures using rotational friction dampers with restoring force", Adv. Struct. Eng., 23(16), 3525-3540. https://doi.org/10.1177/1369433220939213.	eng	Naeem, A and Kim, J	Naeem, A and Kim, J	1.0	Naeem, Kim, J	0.6842105263157895	Seismic retrofit of structures using rotational friction dampers with restoring force	Seismic retrofit of structures using rotational friction dampers with restoring force	1.0	Seismic retrofit of structures using rotational friction dampers with restoring force	1.0	2019	2019	1.0	2019	1.0	Adv. Struct. Eng	Adv. Struct. Eng	1.0	Adv. Struct. Eng	1.0	23	23	1.0	23	1.0	16	16	1.0	16	1.0	3525-3540	3525-3540	1.0	3525-3540	1.0
212	KJKHEW_2021_v40n2_307_086	Yaylaci, M., Eyuboglu, A., Adiyaman, G., Yaylaci, E.U., Oner, E. and Birinci, A. (2021), "Assessment of different solution methods for receding contact problems in functionally graded layered mediums", Mech. Mater., 154, 103730. https://doi.org/10.1016/j.mechmat.2020.103730.	eng	Yaylaci, M., Eyuboglu, A., Adiyaman, G., Yaylaci, E.U., Oner, E. and Birinci, A	Yaylaci, M., Eyuboglu, A., Adiyaman, G., Yaylaci, E.U., Oner, E. and Birinci, A	1.0	Yaylaci, M., Eyuboglu, A., Adiyaman, G., Yaylaci, E.U., Oner, E. and Birinci, A	1.0	Assessment of different solution methods for receding contact problems in functionally graded layered mediums	Assessment of different solution methods for receding contact problems in functionally graded layered mediums	1.0	Assessment of different solution methods for receding contact problems in functionally graded layered mediums	1.0	2021	2021	1.0	2021	1.0	Mech. Mater	Mech. Mater	1.0	Mech. Mater	1.0	154	154	1.0	154	1.0			1.0		1.0	103730	103730	1.0	103730	1.0
213	OMRHBN_2021_v32n1_1_013	Stierstorfer K, Rauscher A, Boese J, Bruder H, Schaller S, Flohr T. Weighted FBP--a simple approximate 3D FBP algorithm for multislice spiral CT with good dose usage for arbitrary pitch. Phys Med Biol. 2004;49:2209-2218.	eng	Stierstorfer K, Rauscher A, Boese J, Bruder H, Schaller S, Flohr T	Stierstorfer K, Rauscher A, Boese J, Bruder H, Schaller S, Flohr T	1.0	Stierstorfer K, Rauscher A, Boese J, Bruder H, Schaller S, Flohr T	1.0	Weighted FBP--a simple approximate 3D FBP algorithm for multislice spiral CT with good dose usage for arbitrary pitch	Weighted FBP--a simple approximate 3D FBP algorithm for multislice spiral CT with good dose usage for arbitrary pitch	1.0	Weighted FBP--a simple approximate 3D FBP algorithm for multislice spiral CT with good dose usage for arbitrary pitch	1.0	2004	2004	1.0	2004	1.0	Phys Med Biol	Phys Med Biol	1.0	Phys Med Biol	1.0	49	49	1.0	49	1.0			1.0		1.0	2209-2218	2209-2218	1.0	2209-2218	1.0
214	BJHHD8_2019_v19n1_275_005	Edvardsen, C. (1999). Water permeability and autogeneous healing of cracks in concrete. ACI Mater. J., Vol. 96, No. 4, pp. 448-454.	eng	Edvardsen, C	Edvardsen, C	1.0	Edvardsen, C	1.0	Water permeability and autogeneous healing of cracks in concrete	Water permeability and autogeneous healing of cracks in concrete	1.0	Water permeability and autogeneous healing of cracks in concrete	1.0	1999	1999	1.0	1999	1.0	ACI Mater. J	ACI Mater. J	1.0	ACI Mater. J	1.0	96	96	1.0	96	1.0	4	4	1.0	4	1.0	448-454	448-454	1.0	448-454	1.0
215	TSBHB2_2021_v21n6_252_008	van Sark WGJHM. Feasibility of photovoltaic - thermoelectric hybrid modules. Appl Energy;88:2785-90. (2011).	eng	van Sark WGJHM	van Sark WGJHM	1.0	van Sark WGJHM	1.0	Feasibility of photovoltaic - thermoelectric hybrid modules	Feasibility of photovoltaic-thermoelectric hybrid modules	0.9661016949152542	Feasibility of photovoltaic - thermoelectric hybrid modules	1.0	2011	2011	1.0	2011	1.0	Appl Energy	Appl Energy	1.0	Appl Energy	1.0	88	88	1.0	88	1.0			1.0		1.0	2785-2790	2785-2790	1.0	2785-2790	1.0
216	DSSOBA_2021_v24n4_403_016	Pharande P, Pammi M, Collins CT, Zhou SJ, Abrams SA. Vitamin D supplementation for prevention of vitamin D deficiency in preterm and low birth weight infants. Cochrane Database Syst Rev 2015;2:CD011529.	eng	Pharande P, Pammi M, Collins CT, Zhou SJ, Abrams SA	Pharande P, Pammi M, Collins CT, Zhou SJ, Abrams SA	1.0	Pharande P, Pammi M, Collins CT, Zhou SJ, Abrams SA	1.0	Vitamin D supplementation for prevention of vitamin D deficiency in preterm and low birth weight infants	Vitamin D supplementation for prevention of vitamin D deficiency in preterm and low birth weight infants	1.0	Vitamin D supplementation for prevention of vitamin D deficiency in preterm and low birth weight infants	1.0	2015	2015	1.0	2015	1.0	Cochrane Database Syst Rev	Cochrane Database Syst Rev	1.0	Cochrane Database Syst Rev	1.0	2	2	1.0	2	1.0			1.0		1.0		CD011529	0.0	D011529	0.0
217	DJTJBT_2021_v19n7_51_001	W. S. Sohn. (2017). A Developing a Teaching-Learning Model of Software Education for Non-major Undergraduate Students. Korean institute for practical engineering education, 9(2), 107-117. DOI : 10.14702/JPEE.2017.107	eng	W. S. Sohn	W. S. Sohn	1.0	W. S. Sohn	1.0	A Developing a Teaching-Learning Model of Software Education for Non-major Undergraduate Students	A Developing a Teaching-Learning Model of Software Education for Non-major Undergraduate Students	1.0	A Developing a Teaching-Learning Model of Software Education for Non-major Undergraduate Students. Korean institute for practical engineering education	0.6423841059602649	2017	2017	1.0	2017	1.0	Korean institute for practical engineering education	Korean institute for practical engineering education	1.0		0.0	9	9	1.0	9	1.0	2	2	1.0	2	1.0	107-117	107-117	1.0	107-117	1.0
218	HGSMBT_2020_v38n4_594_012	Hein N, H Feilhauer, J Loffler and O Finch. 2015. Elevational variation of reproductive traits in five Pardosa (Lycosidae) species. Arct. Antarct. Alp. Res. 47:473-479.	eng	Hein N, H Feilhauer, J Loffler and O Finch	Hein N, H Feilhauer, J Loffler and O Finch	1.0	Hein, N, Feilhauer, J, Loffler, O, Finch	0.7857142857142857	Elevational variation of reproductive traits in five Pardosa (Lycosidae) species	Elevational variation of reproductive traits in five Pardosa (Lycosidae) species	1.0	Elevational variation of reproductive traits in five Pardosa (Lycosidae) species	1.0	2015	2015	1.0	2015	1.0	Arct. Antarct. Alp. Res	Arct. Antarct. Alp. Res	1.0	Arct. Antarct. Alp. Res	1.0	47	47	1.0	47	1.0			1.0		1.0	473-479	473-479	1.0	473-479	1.0
219	OSSOB1_2021_v38n4_169_002	Duangkaew L, Larsuprom L, Anukkul P, Lekcharoensuk C, Chen C. A field trial in Thailand of the efficacy of oral fluralaner for the treatment of dogs with generalized demodicosis. Vet Dermatol 2018; 29: 208-e74.	eng	Duangkaew L, Larsuprom L, Anukkul P, Lekcharoensuk C, Chen C	Duangkaew L, Larsuprom L, Anukkul P, Lekcharoensuk C, Chen C	1.0	Duangkaew L, Larsuprom L, Anukkul P, Lekcharoensuk C, Chen C	1.0	A field trial in Thailand of the efficacy of oral fluralaner for the treatment of dogs with generalized demodicosis	A field trial in Thailand of the efficacy of oral fluralaner for the treatment of dogs with generalized demodicosis	1.0	A field trial in Thailand of the efficacy of oral fluralaner for the treatment of dogs with generalized demodicosis	1.0	2018	2018	1.0	2018	1.0	Vet Dermatol	Vet Dermatol	1.0	Vet Dermatol	1.0	29	29	1.0	29	1.0			1.0		1.0	e208-e274	208-e74	0.7777777777777778	208-e74	0.7777777777777778
220	CCTHCV_2021_v21n7_637_039	G. A. Mirka and W. S. Marras, "A Stochastic model of trunk muscles co achivation during trunk bending," Spine, Vol.18, No.1, pp.1396-1409, 1993.	eng	G. A. Mirka and W. S. Marras	G. A. Mirka and W. S. Marras	1.0	G. A. Mirka and W. S. Marras	1.0	A Stochastic model of trunk muscles co achivation during trunk bending	A Stochastic model of trunk muscles co achivation during trunk bending	1.0	A Stochastic model of trunk muscles co achivation during trunk bending	1.0	1993	1993	1.0	1993	1.0	Spine	Spine	1.0	Spine	1.0	18	18	1.0	18	1.0	1	1	1.0	1	1.0	1396-1409	1396-1409	1.0	1396-1409	1.0
221	HOHHBZ_2020_v41n4_100_016	Yoon JG, Choi MJ, Yoon JW, Noh JY, Song JY, Cheong H.J, et al. Seroprevalence and disease burden of acute hepatitis A in adult population in South Korea. PLoS ONE 2017;12:e0186257.	eng	Yoon JG, Choi MJ, Yoon JW, Noh JY, Song JY, Cheong H.J, et al	Yoon JG, Choi MJ, Yoon JW, Noh JY, Song JY, Cheong H.J, et al	1.0	Yoon JG, Choi MJ, Yoon JW, Noh JY, Song JY, Cheong H.J, et al	1.0	Seroprevalence and disease burden of acute hepatitis A in adult population in South Korea	Seroprevalence and disease burden of acute hepatitis A in adult population in South Korea	1.0	Seroprevalence and disease burden of acute hepatitis A in adult population in South Korea	1.0	2017	2017	1.0	2017	1.0	PLoS ONE	PLoS ONE	1.0	PLoS ONE	1.0	12	12	1.0	12	1.0			1.0		1.0	e0186257	e0186257	1.0	e0186257	1.0
222	SOCGB@_2021_v48n1_105_029	Friedman J, Marcus MI : Transillumination of the oral cavity with use of fiber optics. J Am Dent Assoc, 80:801-809, 1970.	eng	Friedman J, Marcus MI	Friedman J, Marcus MI	1.0	Friedman J, Marcus MI	1.0	Transillumination of the oral cavity with use of fiber optics	Transillumination of the oral cavity with use of fiber optics	1.0	Transillumination of the oral cavity with use of fiber optics	1.0	1970	1970	1.0	1970	1.0	J Am Dent Assoc	J Am Dent Assoc	1.0	J Am Dent Assoc	1.0	80	80	1.0	80	1.0			1.0		1.0	801-809	801-809	1.0	801-809	1.0
223	COHHB6_2020_v13n2_52_025	Fouad AF, Rivera EM, Krell KV. Accuracy of the Endex with variations in canal irrigants and foramen size. J Endod. 1993; 19: 63-7.	eng	Fouad AF, Rivera EM, Krell KV	Fouad AF, Rivera EM, Krell KV	1.0	Fouad AF, Rivera EM, Krell KV	1.0	Accuracy of the Endex with variations in canal irrigants and foramen size	Accuracy of the Endex with variations in canal irrigants and foramen size	1.0	Accuracy of the Endex with variations in canal irrigants and foramen size	1.0	1993	1993	1.0	1993	1.0	J Endod	J Endod	1.0	J Endod	1.0	19	19	1.0	19	1.0			1.0		1.0	63-67	63-67	1.0	63-67	1.0
224	GHHGC4_2021_v84n1_74_022	Mok JH, Kang BH, Lee T, Lee HK, Jang HJ, Cho YJ, et al. Additional drug resistance patterns among multidrug-resistant tuberculosis patients in Korea: implications for regimen design. J Korean Med Sci 2017;32:636-41.	eng	Mok JH, Kang BH, Lee T, Lee HK, Jang HJ, Cho YJ, et al	Mok JH, Kang BH, Lee T, Lee HK, Jang HJ, Cho YJ, et al	1.0	Mok JH, Kang BH, Lee T, Lee HK, Jang HJ, Cho YJ, et al	1.0	Additional drug resistance patterns among multidrug-resistant tuberculosis patients in Korea: implications for regimen design	Additional drug resistance patterns among multidrug-resistant tuberculosis patients in Korea: implications for regimen design	1.0	Additional drug resistance patterns among multidrug-resistant tuberculosis patients in Korea: implications for regimen design	1.0	2017	2017	1.0	2017	1.0	J Korean Med Sci	J Korean Med Sci	1.0	J Korean Med Sci	1.0	32	32	1.0	32	1.0			1.0		1.0	636-641	636-641	1.0	636-641	1.0
225	TSBHB2_2021_v21n5_243_054	L. L. Briceland and R. A. Hamilton, "Electronic reflective student portfolios to demonstrate achievement of ability-based outcomes during advanced pharmacy practice experiences," Am. J. Pharm. Educ., vol. 74, no. 5, 2010.	eng	L. L. Briceland and R. A. Hamilton	L. L. Briceland and R. A. Hamilton	1.0	L. L. Briceland and R. A. Hamilton	1.0	Electronic reflective student portfolios to demonstrate achievement of ability-based outcomes during advanced pharmacy practice experiences	Electronic reflective student portfolios to demonstrate achievement of ability-based outcomes during advanced pharmacy practice experiences	1.0	Electronic reflective student portfolios to demonstrate achievement of ability-based outcomes during advanced pharmacy practice experiences	1.0	2010	2010	1.0	2010	1.0	Am. J. Pharm. Educ	Am. J. Pharm. Educ	1.0	Am. J. Pharm. Educ	1.0	74	74	1.0	74	1.0	5	5	1.0	5	1.0			1.0		1.0
226	SMJSBF_2020_v27n2_84_045	Preacher KJ, Hayes AF. Asymptotic and resampling strategies for assessing and comparing indirect effects in multiple mediator models. Behav Res Methods 2008;40:879-891.	eng	Preacher KJ, Hayes AF	Preacher KJ, Hayes AF	1.0	Preacher KJ, Hayes AF	1.0	Asymptotic and resampling strategies for assessing and comparing indirect effects in multiple mediator models	Asymptotic and resampling strategies for assessing and comparing indirect effects in multiple mediator models	1.0	Asymptotic and resampling strategies for assessing and comparing indirect effects in multiple mediator models	1.0	2008	2008	1.0	2008	1.0	Behav Res Methods	Behav Res Methods	1.0	Behav Res Methods	1.0	40	40	1.0	40	1.0			1.0		1.0	879-891	879-891	1.0	879-891	1.0
227	E1MBA4_2021_v31n6_840_015	Sanchez B, Champomier-Verges MC, Stuer-Lauridsen B, Ruas-Madiedo P, Anglade P, Baraige F, et al. 2007. Adaptation and response of Bifidobacterium animalis subsp. lactis to bile: a proteomic and physiological approach. Appl. Environ. Microbiol. 73: 6757-6767.	eng	Sanchez B, Champomier-Verges MC, Stuer-Lauridsen B, Ruas-Madiedo P, Anglade P, Baraige F, et al	Sanchez B, Champomier-Verges MC, Stuer-Lauridsen B, Ruas-Madiedo P, Anglade P, Baraige F, et al	1.0	Sanchez B, Champomier-Verges MC, Stuer-Lauridsen B, Ruas-Madiedo P, Anglade P, Baraige F, et al	1.0	Adaptation and response of Bifidobacterium animalis subsp. lactis to bile: a proteomic and physiological approach	Adaptation and response of Bifidobacterium animalis subsp. lactis to bile: a proteomic and physiological approach	1.0	Adaptation and response of Bifidobacterium animalis subsp. lactis to bile: a proteomic and physiological approach	1.0	2007	2007	1.0	2007	1.0	Appl. Environ. Microbiol	Appl. Environ. Microbiol	1.0	Appl. Environ. Microbiol	1.0	73	73	1.0	73	1.0			1.0		1.0	6757-6767	6757-6767	1.0	6757-6767	1.0
228	E1HKAL_2021_v24n4_139_044	Yoshimoto SS, Clarke RP. Comparing dynamic versions of the Schaefer and Fox production models and their application to lobster fisheries. Can J Fish Aquat Sci. 1993;50:181-89.	eng	Yoshimoto SS, Clarke RP	Yoshimoto SS, Clarke RP	1.0	Yoshimoto SS, Clarke RP	1.0	Comparing dynamic versions of the Schaefer and Fox production models and their application to lobster fisheries	Comparing dynamic versions of the Schaefer and Fox production models and their application to lobster fisheries	1.0	Comparing dynamic versions of the Schaefer and Fox production models and their application to lobster fisheries	1.0	1993	1993	1.0	1993	1.0	Can J Fish Aquat Sci	Can J Fish Aquat Sci	1.0	Can J Fish Aquat Sci	1.0	50	50	1.0	50	1.0			1.0		1.0	181-189	181-189	1.0	181-189	1.0
229	CPSOBX_2021_v2n1_35_022	Yoon, H. (2017). Linguistic complexity in L2 writing revisited: Issues of topic, proficiency, and construct multidimensionality, System, 66, 130-141.	eng	Yoon, H	Yoon, H	1.0	Yoon, H	1.0	Linguistic complexity in L2 writing revisited: Issues of topic, proficiency, and construct multidimensionality	Linguistic complexity in L2 writing revisited: Issues of topic, proficiency, and construct multidimensionality	1.0	Linguistic complexity in L2 writing revisited: Issues of topic, proficiency, and construct multidimensionality, System	0.9322033898305084	2017	2017	1.0	2017	1.0	System	System	1.0		0.0	66	66	1.0	66	1.0			1.0		1.0	130-141	130-141	1.0	130-141	1.0
230	DMSMBA_2021_v36n1_59_018	Li N, Deng X, Gao Y, Zhang S, He M, Zhao D. 2013. Establishment of the mild, moderate and severe dry eye models using three methods in rabbits. BMC Ophthalmol. 13:50.	eng	Li N, Deng X, Gao Y, Zhang S, He M, Zhao D	Li N, Deng X, Gao Y, Zhang S, He M, Zhao D	1.0	Li N, Deng X, Gao Y, Zhang S, He M, Zhao D	1.0	Establishment of the mild, moderate and severe dry eye models using three methods in rabbits	Establishment of the mild, moderate and severe dry eye models using three methods in rabbits	1.0	Establishment of the mild, moderate and severe dry eye models using three methods in rabbits	1.0	2013	2013	1.0	2013	1.0	BMC Ophthalmol	BMC Ophthalmol	1.0	BMC Ophthalmol	1.0	13	13	1.0	13	1.0			1.0		1.0	50	50	1.0	50	1.0
231	SSGOBY_2020_v51n4_69_032	Granger, C. and Lee, T. H. (1989), "Investigation of production, sales and inventory relationships using multicointegration and non-symmetric error correction models," Journal of Applied Econometrics, 4, S145-S159.	eng	Granger, C. and Lee, T. H	Granger, C. and Lee, T. H	1.0	Granger, C. and Lee, T. H	1.0	Investigation of production, sales and inventory relationships using multicointegration and non-symmetric error correction models	Investigation of production, sales and inventory relationships using multicointegration and non-symmetric error correction models	1.0	Investigation of production, sales and inventory relationships using multicointegration and non-symmetric error correction models	1.0	1989	1989	1.0	1989	1.0	Journal of Applied Econometrics	Journal of Applied Econometrics	1.0	Journal of Applied Econometrics	1.0	4	4	1.0	4	1.0			1.0		1.0	S145-S159	S145-S159	1.0	S145-S159	1.0
232	TSBHB2_2021_v21n7_17_045	W. Kassis, U. Graf, R. Keller, K. Ding, and C. Rohlfs, "The role of received social support and self-efficacy for the satisfaction of basic psychological needs in teacher education," Eur. J. Teach. Educ., vol. 42, no. 3, pp. 391-409, 2019.	eng	W. Kassis, U. Graf, R. Keller, K. Ding, and C. Rohlfs	W. Kassis, U. Graf, R. Keller, K. Ding, and C. Rohlfs	1.0	W. Kassis, U. Graf, R. Keller, K. Ding, and C. Rohlfs	1.0	The role of received social support and self-efficacy for the satisfaction of basic psychological needs in teacher education	The role of received social support and self-efficacy for the satisfaction of basic psychological needs in teacher education	1.0	The role of received social support and self-efficacy for the satisfaction of basic psychological needs in teacher education	1.0	2019	2019	1.0	2019	1.0	Eur. J. Teach. Educ	Eur. J. Teach. Educ	1.0	Eur. J. Teach. Educ	1.0	42	42	1.0	42	1.0	3	3	1.0	3	1.0	391-409	391-409	1.0	391-409	1.0
233	E1HKAL_2021_v24n2_89_005	Chen YY, Sim SS, Chiew SL, Yeh ST, Liou CH, Chen JC. Dietary administration of a Gracilaria tenuistipitata extract produces protective immunity of white shrimp Litopenaeus vannamei in response to ammonia stress. Aquaculture. 2012;370:26-31.	eng	Chen YY, Sim SS, Chiew SL, Yeh ST, Liou CH, Chen JC	Chen YY, Sim SS, Chiew SL, Yeh ST, Liou CH, Chen JC	1.0	Chen YY, Sim SS, Chiew SL, Yeh ST, Liou CH, Chen JC	1.0	Dietary administration of a Gracilaria tenuistipitata extract produces protective immunity of white shrimp Litopenaeus vannamei in response to ammonia stress	Dietary administration of a Gracilaria tenuistipitata extract produces protective immunity of white shrimp Litopenaeus vannamei in response to ammonia stress	1.0	Dietary administration of a Gracilaria tenuistipitata extract produces protective immunity of white shrimp Litopenaeus vannamei in response to ammonia stress	1.0	2012	2012	1.0	2012	1.0	Aquaculture	Aquaculture	1.0	Aquaculture	1.0	370	370	1.0	370	1.0			1.0		1.0	26-31	26-31	1.0	26-31	1.0
234	JKOHBZ_2021_v11n7_181_017	S. H. Kim & H. K. Sul. (2012). Scale Development and Importance-Performance Analysis of Selection Attributes in Specialized Hospitals. Journal of North-east Asian cultures, 1(31), 657-676. DOI : 10.17949/jneac.1.31.201206.034	eng	S. H. Kim & H. K. Sul	S. H. Kim & H. K. Sul	1.0	Kim H, S, Sul	0.5238095238095238	Scale Development and Importance-Performance Analysis of Selection Attributes in Specialized Hospitals	Scale Development and Importance-Performance Analysis of Selection Attributes in Specialized Hospitals	1.0	Scale Development and Importance-Performance Analysis of Selection Attributes in Specialized Hospitals	1.0	2012	2012	1.0	2012	1.0	Journal of North-east Asian cultures	Journal of North-east Asian cultures	1.0	Journal of North-east Asian cultures	1.0	1	1	1.0	1	1.0	31	31	1.0	31	1.0	657-676	657-676	1.0	657-676	1.0
235	DOSSBU_2021_v23n1_35_012	Kochs E, Treede R, Schulte EJ. Increase in somatosensory evoked potentials during anesthesia induction with etomidate. Der Anaesthesist 1986;35:359-364.	eng	Kochs E, Treede R, Schulte EJ	Kochs E, Treede R, Schulte EJ	1.0	Kochs E, Treede R, Schulte EJ	1.0	Increase in somatosensory evoked potentials during anesthesia induction with etomidate	Increase in somatosensory evoked potentials during anesthesia induction with etomidate	1.0	Increase in somatosensory evoked potentials during anesthesia induction with etomidate	1.0	1986	1986	1.0	1986	1.0	Der Anaesthesist	Der Anaesthesist	1.0	Der Anaesthesist	1.0	35	35	1.0	35	1.0			1.0		1.0	359-364	359-364	1.0	359-364	1.0
236	DHBOB6_2021_v48n2_156_007	Legro RS, Arslanian SA, Ehrmann DA, Hoeger KM, Murad MH, Pasquali R, et al. Diagnosis and treatment of polycystic ovary syndrome: an Endocrine Society clinical practice guideline. J Clin Endocrinol Metab 2013;98:4565-92.	eng	Legro RS, Arslanian SA, Ehrmann DA, Hoeger KM, Murad MH, Pasquali R, et al	Legro RS, Arslanian SA, Ehrmann DA, Hoeger KM, Murad MH, Pasquali R, et al	1.0	Legro RS, Arslanian SA, Ehrmann DA, Hoeger KM, Murad MH, Pasquali R, et al	1.0	Diagnosis and treatment of polycystic ovary syndrome: an Endocrine Society clinical practice guideline	Diagnosis and treatment of polycystic ovary syndrome: an Endocrine Society clinical practice guideline	1.0	Diagnosis and treatment of polycystic ovary syndrome: an Endocrine Society clinical practice guideline	1.0	2013	2013	1.0	2013	1.0	J Clin Endocrinol Metab	J Clin Endocrinol Metab	1.0	J Clin Endocrinol Metab	1.0	98	98	1.0	98	1.0			1.0		1.0	4565-4592	4565-4592	1.0	4565-4592	1.0
237	MRCOBG_2021_v12n2_2323_007	Akuthota V, Nadler SF. Core strengthening. Arch Phys Med Rehabil. 2004;3(1):86-92.	eng	Akuthota V, Nadler SF	Akuthota V, Nadler SF	1.0	Akuthota V, Nadler SF	1.0	Core strengthening	Core strengthening	1.0	Core strengthening	1.0	2004	2004	1.0	2004	1.0	Arch Phys Med Rehabil	Arch Phys Med Rehabil	1.0	Arch Phys Med Rehabil	1.0	3	3	1.0	3	1.0	1	1	1.0	1	1.0	86-92	86-92	1.0	86-92	1.0
238	TSBHB2_2021_v21n6_245_020	W. Pieters, "Explanation and trust: what to tell the user in security and AI?," Ethics and information technology, vol. 13, pp. 53-64.	eng	W. Pieters	W. Pieters	1.0	W. Pieters	1.0	Explanation and trust: what to tell the user in security and AI?	Explanation and trust: what to tell the user in security and AI?	1.0	Explanation and trust: what to tell the user in security and AI?	1.0	0000		0.0		0.0	Ethics and information technology	Ethics and information technology	1.0	Ethics and information technology	1.0	13	13	1.0	13	1.0			1.0		1.0	53-64	53-64	1.0	53-64	1.0
239	DGHGBJ_2019_v35n3_395_024	Zhang, R., Sun, X., Shi, A., Huang, Y., Yan, J., Nie, T., Yan, X., Li, X. (2018) Secondary inorganic aerosols formation during haze episodes at an urban site in Beijing, China, Atmospheric Environment, 177, 275-282, DOI: 10.1016/j.atmosenv.2017.12.031.	eng	Zhang, R., Sun, X., Shi, A., Huang, Y., Yan, J., Nie, T., Yan, X., Li, X	Zhang, R., Sun, X., Shi, A., Huang, Y., Yan, J., Nie, T., Yan, X., Li, X	1.0	Zhang, R., Sun, X., Shi, A., Huang, Y., Yan, J., Nie, T., Yan, X., Li, X	1.0	Secondary inorganic aerosols formation during haze episodes at an urban site in Beijing, China	Secondary inorganic aerosols formation during haze episodes at an urban site in Beijing, China	1.0	Secondary inorganic aerosols formation during haze episodes at an urban site in Beijing	0.925531914893617	2018	2018	1.0	2018	1.0	Atmospheric Environment	Atmospheric Environment	1.0	Atmospheric Environment	1.0	177	177	1.0	177	1.0			1.0		1.0	275-282	275-282	1.0	275-282	1.0
240	JSSCBG_2021_v29n1_49_023	Roter DL, Hall JA, Aoki Y. Physician gender effects in medical communication: a meta-analytic review. JAMA 2002;288:756-764.	eng	Roter DL, Hall JA, Aoki Y	Roter DL, Hall JA, Aoki Y	1.0	Roter DL, Hall JA, Aoki Y	1.0	Physician gender effects in medical communication: a meta-analytic review	Physician gender effects in medical communication: a meta-analytic review	1.0	Physician gender effects in medical communication: a meta-analytic review	1.0	2002	2002	1.0	2002	1.0	JAMA	JAMA	1.0	JAMA	1.0	288	288	1.0	288	1.0			1.0		1.0	756-764	756-764	1.0	756-764	1.0
241	CPTSCQ_2021_v26n7_119_014	Y. S. Wang, H. Y. Wang, and D. Y. Shee, "Measuring e-learning systems success in an organizational context: Scale development and validation," Computers in Human Behavior, Vol. 23, No. 4, pp. 1792-1808, Jul. 2007. DOI: 10.1016/j.chb.2005.10.006	eng	Y. S. Wang, H. Y. Wang, and D. Y. Shee	Y. S. Wang, H. Y. Wang, and D. Y. Shee	1.0	Y. S. Wang, H. Y. Wang, and D. Y. Shee	1.0	Measuring e-learning systems success in an organizational context: Scale development and validation	Measuring e-learning systems success in an organizational context: Scale development and validation	1.0	Measuring e-learning systems success in an organizational context: Scale development and validation	1.0	2007	2007	1.0	2007	1.0	Computers in Human Behavior	Computers in Human Behavior	1.0	Computers in Human Behavior	1.0	23	23	1.0	23	1.0	4	4	1.0	4	1.0	1792-1808	1792-1808	1.0	1792-1808	1.0
242	JBSTB0_2021_v30n2_165_044	Wang, H., Du, R., and Olsen, T., "Feedback Mechanisms and Consumer Satisfaction, Trust and Repurchase Intention in Online Retail," Information Systems Management, Vol. 35, No. 03, 2018, pp. 1-19.	eng	Wang, H., Du, R., and Olsen, T	Wang, H., Du, R., and Olsen, T	1.0	Wang, H., Du, R., and Olsen, T	1.0	Feedback Mechanisms and Consumer Satisfaction, Trust and Repurchase Intention in Online Retail	Feedback Mechanisms and Consumer Satisfaction, Trust and Repurchase Intention in Online Retail	1.0	Feedback Mechanisms and Consumer Satisfaction, Trust and Repurchase Intention in Online Retail	1.0	2018	2018	1.0	2018	1.0	Information Systems Management	Information Systems Management	1.0	Information Systems Management	1.0	35	35	1.0	35	1.0	03	03	1.0	03	1.0	1-19	1-19	1.0	1-19	1.0
243	DHGGDU_2019_v43n9_631_004	Hinatsu, J. T., Mizuhata, M. and Takenaka, H., 1994, "Water Uptake of Perfluorosulfonic Acid Membranes from Liquid Water and Water Vapor," J. Electrochem. Soc., Vol. 141, No. 6, pp. 1493~1497.	eng	Hinatsu, J. T., Mizuhata, M. and Takenaka, H	Hinatsu, J. T., Mizuhata, M. and Takenaka, H	1.0	Hinatsu, J. T., Mizuhata, M. and Takenaka, H	1.0	Water Uptake of Perfluorosulfonic Acid Membranes from Liquid Water and Water Vapor	Water Uptake of Perfluorosulfonic Acid Membranes from Liquid Water and Water Vapor	1.0	Water Uptake of Perfluorosulfonic Acid Membranes from Liquid Water and Water Vapor	1.0	1994	1994	1.0	1994	1.0	J. Electrochem. Soc	J. Electrochem. Soc	1.0	J. Electrochem. Soc	1.0	141	141	1.0	141	1.0	6	6	1.0	6	1.0	1493-1497	1493-1497	1.0	1493-1497	1.0
244	BSSHB5_2021_v15n3_355_006	B. W. Lee, C. G. Kim, "A Study on th e Convergence Perception of Students in Radiology on the Reorganization of Safety Management System by person with frequent access of Nuclear Safety Act." The Korea Convergence Society, Vol. 10, No. 6, pp. 89-94, 2019, http://doi.org/10.15207/JKCS.2019.10.6.089	eng	B. W. Lee, C. G. Kim	B. W. Lee, C. G. Kim	1.0	B. W. Lee, C. G. Kim	1.0	A Study on th e Convergence Perception of Students in Radiology on the Reorganization of Safety Management System by person with frequent access of Nuclear Safety Act	A Study on th e Convergence Perception of Students in Radiology on the Reorganization of Safety Management System by person with frequent access of Nuclear Safety Act	1.0	A Study on th e Convergence Perception of Students in Radiology on the Reorganization of Safety Management System by person with frequent access of Nuclear Safety Act	1.0	2019	2019	1.0	2019	1.0	The Korea Convergence Society	The Korea Convergence Society	1.0	The Korea Convergence Society	1.0	10	10	1.0	10	1.0	6	6	1.0	6	1.0	89-94	89-94	1.0	89-94	1.0
245	HBHHBP_2021_v32n2_79_008	Adler PA, Adler P. Dynamics of inclusion and exclusion in preadolescent cliques. Soc Psychol Q 1995;58:145-162.	eng	Adler PA, Adler P	Adler PA, Adler P	1.0	Adler PA, Adler P	1.0	Dynamics of inclusion and exclusion in preadolescent cliques	Dynamics of inclusion and exclusion in preadolescent cliques	1.0	Dynamics of inclusion and exclusion in preadolescent cliques	1.0	1995	1995	1.0	1995	1.0	Soc Psychol Q	Soc Psychol Q	1.0	Soc Psychol Q	1.0	58	58	1.0	58	1.0			1.0		1.0	145-162	145-162	1.0	145-162	1.0
246	DJTJBT_2021_v19n7_57_075	N. Kock. (2015). Common Method Bias in PLS-SEM: A Full Collinearity Assessment Approach. International Journal of e-Collaboration (ijec), 11(4), 1-10.	eng	N. Kock	N. Kock	1.0	N. Kock	1.0	Common Method Bias in PLS-SEM: A Full Collinearity Assessment Approach	Common Method Bias in PLS-SEM: A Full Collinearity Assessment Approach	1.0	Common Method Bias in PLS-SEM: A Full Collinearity Assessment Approach	1.0	2015	2015	1.0	2015	1.0	International Journal of e-Collaboration (ijec)	International Journal of e-Collaboration (ijec)	1.0	International Journal of e-Collaboration (ijec)	1.0	11	11	1.0	11	1.0	4	4	1.0	4	1.0	1-10	1-10	1.0	1-10	1.0
247	SOCGB@_2021_v48n1_122_014	Huang XF, Chai Y : Molecular regulatory mechanism of tooth root development. Int J Oral Sci, 4:177-181, 2012.	eng	Huang XF, Chai Y	Huang XF, Chai Y	1.0	Huang XF, Chai Y	1.0	Molecular regulatory mechanism of tooth root development	Molecular regulatory mechanism of tooth root development	1.0	Molecular regulatory mechanism of tooth root development	1.0	2012	2012	1.0	2012	1.0	Int J Oral Sci	Int J Oral Sci	1.0	Int J Oral Sci	1.0	4	4	1.0	4	1.0			1.0		1.0	177-181	177-181	1.0	177-181	1.0
248	HGSMBT_2020_v38n4_594_002	Baba YG and K Tanaka. 2016. Factors affecting abundance and species composition of generalist predators (Tetragnatha spiders) in agricultural ditches adjacent to rice paddy fields. Biol. Control 103:147-153.	eng	Baba YG and K Tanaka	Baba YG and K Tanaka	1.0	Baba, Y, Tanaka	0.6	Factors affecting abundance and species composition of generalist predators (Tetragnatha spiders) in agricultural ditches adjacent to rice paddy fields	Factors affecting abundance and species composition of generalist predators (Tetragnatha spiders) in agricultural ditches adjacent to rice paddy fields	1.0	Factors affecting abundance and species composition of generalist predators (Tetragnatha spiders) in agricultural ditches adjacent to rice paddy fields	1.0	2016	2016	1.0	2016	1.0	Biol. Control	Biol. Control	1.0	Biol. Control	1.0	103	103	1.0	103	1.0			1.0		1.0	147-153	147-153	1.0	147-153	1.0
249	SMGHBM_2021_v31n7_686_007	Ansorge, S., Reinhold, D. and Lendeckel, U. 2003. Propolis and some of its constituents down-regulate DNA synthesis and inflammatory cytokine production but induce TGF-1 production of human immune cells. Z. Naturforsch. C. J. Biosci. 58, 580-589.	eng	Ansorge, S., Reinhold, D. and Lendeckel, U	Ansorge, S., Reinhold, D. and Lendeckel, U	1.0	Ansorge, S., Reinhold, D. and Lendeckel, U	1.0	Propolis and some of its constituents down-regulate DNA synthesis and inflammatory cytokine production but induce TGF-1 production of human immune cells	Propolis and some of its constituents down-regulate DNA synthesis and inflammatory cytokine production but induce TGF-1 production of human immune cells	1.0	Propolis and some of its constituents down-regulate DNA synthesis and inflammatory cytokine production but induce TGF-1 production of human immune cells	1.0	2003	2003	1.0	2003	1.0	Z. Naturforsch. C. J. Biosci	Z. Naturforsch. C. J. Biosci	1.0	Z. Naturforsch. C. J. Biosci	1.0	58	58	1.0	58	1.0			1.0		1.0	580-589	580-589	1.0	580-589	1.0
250	CGBCB1_2021_v59n3_281_016	Avila-Ortiz G, Gubler M, Romero-Bustillos M, Nicholas CL, Zimmerman MB, Barwacz CA. Efficacy of alveolar ridge preservation: A randomized controlled trial. J Dent Res 2020;99:402-9.	eng	Avila-Ortiz G, Gubler M, Romero-Bustillos M, Nicholas CL, Zimmerman MB, Barwacz CA	Avila-Ortiz G, Gubler M, Romero-Bustillos M, Nicholas CL, Zimmerman MB, Barwacz CA	1.0	Avila-Ortiz G, Gubler M, Romero-Bustillos M, Nicholas CL, Zimmerman MB, Barwacz CA	1.0	Efficacy of alveolar ridge preservation: A randomized controlled trial	Efficacy of alveolar ridge preservation: A randomized controlled trial	1.0	Efficacy of alveolar ridge preservation: A randomized controlled trial	1.0	2020	2020	1.0	2020	1.0	J Dent Res	J Dent Res	1.0	J Dent Res	1.0	99	99	1.0	99	1.0			1.0		1.0	402-409	402-409	1.0	402-409	1.0
251	CCRTCN_2019_v31n5_437_016	Park, H. G., Joe, Y. H., and Lee, Y. I. (1985) Effects of Stiffness Characteristics of Super-structure on Soil-structure Interaction. Journal of The Korean Society of Civil Engineers 5(1), 123-132. (In Korean)	eng	Park, H. G., Joe, Y. H., and Lee, Y. I	Park, H. G., Joe, Y. H., and Lee, Y. I	1.0	Park, H. G., Joe, Y. H., and Lee, Y. I	1.0	Effects of Stiffness Characteristics of Super-structure on Soil-structure Interaction	Effects of Stiffness Characteristics of Super-structure on Soil-structure Interaction	1.0	Effects of Stiffness Characteristics of Super-structure on Soil-structure Interaction	1.0	1985	1985	1.0	1985	1.0	Journal of The Korean Society of Civil Engineers	Journal of The Korean Society of Civil Engineers	1.0	Journal of The Korean Society of Civil Engineers	1.0	5	5	1.0	5	1.0	1	1	1.0	1	1.0	123-132	123-132	1.0	123-132	1.0
252	GJHGBY_2021_v29n2_31_073	Selling, T. I., and Stickney, C. P. (1989). The effects of business environment and strategy on a firm's rate of return on assets. Financial Analysts Journal, 45(1), 43-52.	eng	Selling, T. I., and Stickney, C. P	Selling, T. I., and Stickney, C. P	1.0	Selling, T. I., and Stickney, C. P	1.0	The effects of business environment and strategy on a firm's rate of return on assets	The effects of business environment and strategy on a firm's rate of return on assets	1.0	The effects of business environment and strategy on a firm's rate of return on assets	1.0	1989	1989	1.0	1989	1.0	Financial Analysts Journal	Financial Analysts Journal	1.0	Financial Analysts Journal	1.0	45	45	1.0	45	1.0	1	1	1.0	1	1.0	43-52	43-52	1.0	43-52	1.0
253	OHHGBW_2021_v12n7_7_042	Y. J Lee. (2016). Relationship between service quality and purchase satisfaction on overseas online purchasing service. Journal of Digital Design, 16(4), 117-123.	eng	Y. J Lee	Y. J Lee	1.0	Lee, Y	0.125	Relationship between service quality and purchase satisfaction on overseas online purchasing service	Relationship between service quality and purchase satisfaction on overseas online purchasing service	1.0	Relationship between service quality and purchase satisfaction on overseas online purchasing service	1.0	2016	2016	1.0	2016	1.0	Journal of Digital Design	Journal of Digital Design	1.0	Journal of Digital Design	1.0	16	16	1.0	16	1.0	4	4	1.0	4	1.0	117-123	117-123	1.0	117-123	1.0
254	MTMDCW_2021_v24n7_860_009	Q. Zou, et al., "Robust Lane Detection from Continuous Driving Scenes Using Deep Neural Networks," IEEE Transactions on Vehicular Technology, Vol. 69, No. 1 pp. 41-54, 2019.	eng	Q. Zou, et al	Q. Zou, et al	1.0	Q. Zou, et al	1.0	Robust Lane Detection from Continuous Driving Scenes Using Deep Neural Networks	Robust Lane Detection from Continuous Driving Scenes Using Deep Neural Networks	1.0	Robust Lane Detection from Continuous Driving Scenes Using Deep Neural Networks	1.0	2019	2019	1.0	2019	1.0	IEEE Transactions on Vehicular Technology	IEEE Transactions on Vehicular Technology	1.0	IEEE Transactions on Vehicular Technology	1.0	69	69	1.0	69	1.0		1	0.0	1	0.0	141-154	41-54	0.7142857142857143	41-54	0.7142857142857143
255	HGSMBT_2020_v38n4_634_040	Jeong BK, YS Sin, SY Yang and C Park. 2011. Monthly variation of phytoplankton community in Asan Bay, Korea. J. Korean Soc. Oceanogr. 16:238-245.	eng	Jeong BK, YS Sin, SY Yang and C Park	Jeong BK, YS Sin, SY Yang and C Park	1.0	Jeong, B, Sin, Sy, Yang, Park, C	0.5833333333333334	Monthly variation of phytoplankton community in Asan Bay, Korea	Monthly variation of phytoplankton community in Asan Bay, Korea	1.0	Monthly variation of phytoplankton community in Asan Bay	0.8888888888888888	2011	2011	1.0	2011	1.0	J. Korean Soc. Oceanogr	J. Korean Soc. Oceanogr	1.0	Korea. J. Korean Soc. Oceanogr	0.7666666666666667	16	16	1.0	16	1.0			1.0		1.0	238-245	238-245	1.0	238-245	1.0
256	E1BJB7_2021_v44n7_468_011	Eluard, B., Thieblemont, C., and Baud, V. (2020). NF-kappaB in the new era of cancer therapy. Trends Cancer 6, 677-687.	eng	Eluard, B., Thieblemont, C., and Baud, V	Eluard, B., Thieblemont, C., and Baud, V	1.0	Eluard, B., Thieblemont, C., and Baud, V	1.0	NF-kappaB in the new era of cancer therapy	NF-kappaB in the new era of cancer therapy	1.0	NF-kappaB in the new era of cancer therapy	1.0	2020	2020	1.0	2020	1.0	Trends Cancer	Trends Cancer	1.0	Trends Cancer	1.0	6	6	1.0	6	1.0			1.0		1.0	677-687	677-687	1.0	677-687	1.0
257	TSBHB2_2021_v21n5_199_005	R. Chaudhary, A. Jindal, G. S. Aujla, S. Aggarwal, N. Kumar, and K. K. R. Choo, "BEST: Blockchain-based secure energy trading in SDN-enabled intelligent transportation system," Comput. Secur., 2019, doi: 10.1016/j.cose.2019.05.006.	eng	R. Chaudhary, A. Jindal, G. S. Aujla, S. Aggarwal, N. Kumar, and K. K. R. Choo	R. Chaudhary, A. Jindal, G. S. Aujla, S. Aggarwal, N. Kumar, and K. K. R. Choo	1.0	R. Chaudhary, A. Jindal, G. S. Aujla, S. Aggarwal, N. Kumar, and K. K. R. Choo	1.0	BEST: Blockchain-based secure energy trading in SDN-enabled intelligent transportation system	BEST: Blockchain-based secure energy trading in SDN-enabled intelligent transportation system	1.0	BEST: Blockchain-based secure energy trading in SDN-enabled intelligent transportation system	1.0	2019	2019	1.0	2019	1.0	Comput. Secur	Comput. Secur	1.0	Comput. Secur	1.0			1.0		1.0			1.0		1.0			1.0		1.0
258	THJOBC_2021_v11n1_23_032	Moon, S. R., Kim, M. C., & Lee, J. C. (2016). The analysis on continuing education in physical therapy: In 2014-2015. Journal of The Korean Society of Integrative Medicine, 4(3), 101-108.	eng	Moon, S. R., Kim, M. C., & Lee, J. C	Moon, S. R., Kim, M. C., & Lee, J. C	1.0	Moon, S. R., Kim, M. C., & Lee, J. C	1.0	The analysis on continuing education in physical therapy: In 2014-2015	The analysis on continuing education in physical therapy: In 2014-2015	1.0	The analysis on continuing education in physical therapy	0.8	2016	2016	1.0	2014	0.75	Journal of The Korean Society of Integrative Medicine	Journal of The Korean Society of Integrative Medicine	1.0	Journal of The Korean Society of Integrative Medicine	1.0	4	4	1.0	4	1.0	3	3	1.0	3	1.0	101-108	101-108	1.0	101-108	1.0
259	OOGCBV_2021_v60n2_203_041	Sanchez, J.A., Lacasa, A., Arno, J., Castane, C., Alomar, O., 2009. Life history parameters for Nesidiocoris tenuis (Reuter) (Het., Miridae) under different temperature regimes. J. Appl. Entomol. 133, 125-132.	eng	Sanchez, J.A., Lacasa, A., Arno, J., Castane, C., Alomar, O	Sanchez, J.A., Lacasa, A., Arno, J., Castane, C., Alomar, O	1.0	Sanchez, J.A., Lacasa, A., Arno, J., Castane, C., Alomar, O	1.0	Life history parameters for Nesidiocoris tenuis (Reuter) (Het., Miridae) under different temperature regimes	Life history parameters for Nesidiocoris tenuis (Reuter) (Het., Miridae) under different temperature regimes	1.0	Life history parameters for Nesidiocoris tenuis (Reuter) (Het., Miridae) under different temperature regimes	1.0	2009	2009	1.0	2009	1.0	J. Appl. Entomol	J. Appl. Entomol	1.0	J. Appl. Entomol	1.0	133	133	1.0	133	1.0			1.0		1.0	125-132	125-132	1.0	125-132	1.0
260	E1HKAL_2021_v24n4_171_013	Huntley ME, Lopez MDG. Temperature-dependent production of marine copepods: a global synthesis. Am Nat. 1992;140:201-42.	eng	Huntley ME, Lopez MDG	Huntley ME, Lopez MDG	1.0	Huntley ME, Lopez MDG	1.0	Temperature-dependent production of marine copepods: a global synthesis	Temperature-dependent production of marine copepods: a global synthesis	1.0	Temperature-dependent production of marine copepods: a global synthesis	1.0	1992	1992	1.0	1992	1.0	Am Nat	Am Nat	1.0	Am Nat	1.0	140	140	1.0	140	1.0			1.0		1.0	201-242	201-242	1.0	201-242	1.0
261	MHJJBZ_2021_v37n3_191_041	Getty, G.M., Haverty, M.I., Copren, K.A. and Lewis, V.R., 2000, Response of Reticulitermes spp. (Isoptera: Rhinotermitidae) in northern california to baiting with hexaflumuron with sentricon termite colony elimination system. Journal of Economic Entomology, 93(5), 1498-1507.	eng	Getty, G.M., Haverty, M.I., Copren, K.A. and Lewis, V.R	Getty, G.M., Haverty, M.I., Copren, K.A. and Lewis, V.R	1.0	Getty, G.M., Haverty, M.I., Copren, K.A. and Lewis, V.R	1.0	Response of Reticulitermes spp. (Isoptera: Rhinotermitidae) in northern california to baiting with hexaflumuron with sentricon termite colony elimination system	Response of Reticulitermes spp. (Isoptera: Rhinotermitidae) in northern california to baiting with hexaflumuron with sentricon termite colony elimination system	1.0	Response of Reticulitermes spp. (Isoptera: Rhinotermitidae) in northern california to baiting with hexaflumuron with sentricon termite colony elimination system	1.0	2000	2000	1.0	2000	1.0	Journal of Economic Entomology	Journal of Economic Entomology	1.0	Journal of Economic Entomology	1.0	93	93	1.0	93	1.0	5	5	1.0	5	1.0	1498-1507	1498-1507	1.0	1498-1507	1.0
262	OSDJBQ_2021_v23n2_1_023	이진석, 조현영, 전승우. (2019). 다양한 얼굴의 물질주의: 물질주의, 변화기대, 과시적 소비. 마케팅연구, 34(2), 45-66.	kor	이진석, 조현영, 전승우	이진석, 조현영, 전승우	1.0	이진석, 조현영, 전승우	1.0	다양한 얼굴의 물질주의: 물질주의, 변화기대, 과시적 소비	다양한 얼굴의 물질주의: 물질주의, 변화기대, 과시적 소비	1.0	다양한 얼굴의 물질주의: 물질주의, 변화기대, 과시적 소비. 마케팅연구	0.8205128205128205	2019	2019	1.0	2019	1.0	마케팅연구	마케팅연구	1.0		0.0	34	34	1.0	34	1.0	2	2	1.0	2	1.0	45-66	45-66	1.0	45-66	1.0
263	CJJOCB_2021_v23n2_10_007	M. Eschrig and T. Lofwander, "Triplet supercurrents in clean and disordered half-metallic ferromagnets," Nat. Phys., vol. 4, no. 2, pp. 138-143, 2008.	eng	M. Eschrig and T. Lofwander	M. Eschrig and T. Lofwander	1.0	M. Eschrig and T. Lofwander	1.0	Triplet supercurrents in clean and disordered half-metallic ferromagnets	Triplet supercurrents in clean and disordered half-metallic ferromagnets	1.0	Triplet supercurrents in clean and disordered half-metallic ferromagnets	1.0	2008	2008	1.0	2008	1.0	Nat. Phys	Nat. Phys	1.0	Nat. Phys	1.0	4	4	1.0	4	1.0	2	2	1.0	2	1.0	138-143	138-143	1.0	138-143	1.0
264	CPTSCQ_2021_v26n7_109_029	SiIIence,E.,Briggs,P.,Peter, H., & Fishwick, L.A, "framework for understanding trust factors in web-based health advice," International Journal of Human-Computer Studies, Vol. 8, No. 64, pp. 697-713, 2006.	eng	SiIIence,E.,Briggs,P.,Peter, H., & Fishwick, L.A	SiIIence,E.,Briggs,P.,Peter, H., & Fishwick, L.A	1.0	Siiience, E, Briggs, P, Peter, H, Fishwick, L	0.7708333333333334	framework for understanding trust factors in web-based health advice	framework for understanding trust factors in web-based health advice	1.0	A, 'framework for understanding trust factors in web-based health advice	0.9444444444444444	2006	2006	1.0	2006	1.0	International Journal of Human-Computer Studies	International Journal of Human-Computer Studies	1.0	International Journal of Human-Computer Studies	1.0	8	8	1.0	8	1.0	64	64	1.0	64	1.0	697-713	697-713	1.0	697-713	1.0
265	BHSSCI_2019_v10n3_15_005	Lee, S. Y. (2018), "Dynamic instability assessment of carbon nanotube/fiber/polymer multiscale composite skew plates with delamination based on HSDT", Composite Structures. 200, pp. 757-770. doi:10.1016/j.compstruct.2018.05.121	eng	Lee, S. Y	Lee, S. Y	1.0	Lee, S. Y	1.0	Dynamic instability assessment of carbon nanotube/fiber/polymer multiscale composite skew plates with delamination based on HSDT	Dynamic instability assessment of carbon nanotube/fiber/polymer multiscale composite skew plates with delamination based on HSDT	1.0	Dynamic instability assessment of carbon nanotube/fiber/polymer multiscale composite skew plates with delamination based on HSDT	1.0	2018	2018	1.0	2018	1.0	Composite Structures	Composite Structures	1.0		0.0	200	200	1.0		0.0			1.0		1.0	757-770	757-770	1.0	757-770	1.0
266	TPTPJW_2021_v21n1_37_035	Massumi, A. and Monavari, B. (2013), "Energy based procedure to obtain target displacement of reinforced concrete structures", Struct. Eng. Mech., 48(5), 681-695. http://dx.doi.org/10.12989/sem.2013.48.5.681.	eng	Massumi, A. and Monavari, B	Massumi, A. and Monavari, B	1.0	Massumi, A. and Monavari, B	1.0	Energy based procedure to obtain target displacement of reinforced concrete structures	Energy based procedure to obtain target displacement of reinforced concrete structures	1.0	Energy based procedure to obtain target displacement of reinforced concrete structures	1.0	2013	2013	1.0	2013	1.0	Struct. Eng. Mech	Struct. Eng. Mech	1.0	Struct. Eng. Mech	1.0	48	48	1.0	48	1.0	5	5	1.0	5	1.0	681-695	681-695	1.0	681-695	1.0
267	DCJGB@_2021_v51n3_179_022	Lee JH, Kim DH, Jeong SN. Comparative assessment of anterior maxillary alveolar ridge preservation with and without adjunctive use of enamel matrix derivative: A randomized clinical trial. Clin Oral Implants Res 2020;31:1-9.	eng	Lee JH, Kim DH, Jeong SN	Lee JH, Kim DH, Jeong SN	1.0	Lee JH, Kim DH, Jeong SN	1.0	Comparative assessment of anterior maxillary alveolar ridge preservation with and without adjunctive use of enamel matrix derivative: A randomized clinical trial	Comparative assessment of anterior maxillary alveolar ridge preservation with and without adjunctive use of enamel matrix derivative: A randomized clinical trial	1.0	Comparative assessment of anterior maxillary alveolar ridge preservation with and without adjunctive use of enamel matrix derivative: A randomized clinical trial	1.0	2020	2020	1.0	2020	1.0	Clin Oral Implants Res	Clin Oral Implants Res	1.0	Clin Oral Implants Res	1.0	31	31	1.0	31	1.0			1.0		1.0	1-9	1-9	1.0	1-9	1.0
268	HHSGBA_2020_v5n1_25_021	Park M-J. 2000. Modeling of Sediment Transport and Sand Bank Formation in a Macrotidal. Korea J Kor Soc Oceanogr 35: 1-10.	eng	Park M-J	Park M-J	1.0	Park M-J	1.0	Modeling of Sediment Transport and Sand Bank Formation in a Macrotidal	Modeling of Sediment Transport and Sand Bank Formation in a Macrotidal	1.0	Modeling of Sediment Transport and Sand Bank Formation in a Macrotidal	1.0	2000	2000	1.0	2000	1.0	Korea J Kor Soc Oceanogr	Korea J Kor Soc Oceanogr	1.0	Korea J Kor Soc Oceanogr	1.0	35	35	1.0	35	1.0			1.0		1.0	1-10	1-10	1.0	1-10	1.0
269	KJKHFZ_2021_v28n2_213_030	Pan, P., Ye, L., Shi, W. and Cao, H. (2012), "Engineering practice of seismic isolation and energy dissipation structures in China", Sci. China Technol. Sci., 55(11), 3036-3046. https://doi.org/10.1007/s11431-012-4922-6	eng	Pan, P., Ye, L., Shi, W. and Cao, H	Pan, P., Ye, L., Shi, W. and Cao, H	1.0	Pan, P., Ye, L., Shi, W. and Cao, H	1.0	Engineering practice of seismic isolation and energy dissipation structures in China	Engineering practice of seismic isolation and energy dissipation structures in China	1.0	Engineering practice of seismic isolation and energy dissipation structures in China	1.0	2012	2012	1.0	2012	1.0	Sci. China Technol. Sci	Sci. China Technol. Sci	1.0	Sci. China Technol. Sci	1.0	55	55	1.0	55	1.0	11	11	1.0	11	1.0	3036-3046	3036-3046	1.0	3036-3046	1.0
270	JMHHBK_2021_v66n2_105_015	Miao, Z., K. M. Gaynor, J. Wang, Z. Liu, O. Muellerklein, M. S. Norouzzadeh, A. Mclntuff, R. C. K. Bowie, R. Nathan, S. X. Yu, and W. M. Getz. 2019. Insights and approaches using deep learning to classify wildlife. Scientific Reports 9 : 8137. Heetps://doi.org/10.1038/s41598-019-44565-w.	eng	Miao, Z., K. M. Gaynor, J. Wang, Z. Liu, O. Muellerklein, M. S. Norouzzadeh, A. Mclntuff, R. C. K. Bowie, R. Nathan, S. X. Yu, and W. M. Getz	Miao, Z., K. M. Gaynor, J. Wang, Z. Liu, O. Muellerklein, M. S. Norouzzadeh, A. Mclntuff, R. C. K. Bowie, R. Nathan, S. X. Yu, and W. M. Getz	1.0	Miao, Z., K. M. Gaynor, J. Wang, Z. Liu, O. Muellerklein, M. S. Norouzzadeh, A. Mclntuff, R. C. K. Bowie, R. Nathan, S. X. Yu, and W. M. Getz	1.0	Insights and approaches using deep learning to classify wildlife	Insights and approaches using deep learning to classify wildlife	1.0	Insights and approaches using deep learning to classify wildlife	1.0	2019	2019	1.0	2019	1.0	Scientific Reports	Scientific Reports	1.0	Scientific Reports	1.0	9	9	1.0	9	1.0			1.0		1.0	8137	8137	1.0	8137	1.0
271	HGSMBT_2020_v38n4_563_001	Bratova O and GG Paskerova. 2017. Henricia spp.(Echinodermata: Asteroidea: Echinasteridae) of the White Sea: morphology, morphometry, and synonymy. Can. J. Zool. 96:341-355.	eng	Bratova O and GG Paskerova	Bratova O and GG Paskerova	1.0	Bratova, O, Paskerova	0.6923076923076923	Henricia spp.(Echinodermata: Asteroidea: Echinasteridae) of the White Sea: morphology, morphometry, and synonymy	Henricia spp.(Echinodermata: Asteroidea: Echinasteridae) of the White Sea: morphology, morphometry, and synonymy	1.0	Henricia spp.(Echinodermata: Asteroidea: Echinasteridae) of the White Sea: morphology, morphometry, and synonymy	1.0	2017	2017	1.0	2017	1.0	Can. J. Zool	Can. J. Zool	1.0	Can. J. Zool	1.0	96	96	1.0	96	1.0			1.0		1.0	341-355	341-355	1.0	341-355	1.0
272	OOSHB5_2021_v27n3_133_028	Oh JH, Jung BM (2019): Comparison analysis of dietary behavior and nutrient intakes of the elderly according to their family status: the Korea National Health and Nutrition Examination Survey 2013-2016. Korean J Community Nutr 24(4):309-320	eng	Oh JH, Jung BM	Oh JH, Jung BM	1.0	Oh JH, Jung BM	1.0	Comparison analysis of dietary behavior and nutrient intakes of the elderly according to their family status: the Korea National Health and Nutrition Examination Survey 2013-2016	Comparison analysis of dietary behavior and nutrient intakes of the elderly according to their family status: the Korea National Health and Nutrition Examination Survey 2013-2016	1.0	Comparison analysis of dietary behavior and nutrient intakes of the elderly according to their family status: the Korea National Health and Nutrition Examination Survey	0.9438202247191011	2019	2019	1.0	2013	0.75	Korean J Community Nutr	Korean J Community Nutr	1.0	Korean J Community Nutr	1.0	24	24	1.0	24	1.0	4	4	1.0	4	1.0	309-320	309-320	1.0	309-320	1.0
273	E1NSBN_2021_v15n4_516_041	Gigantesco A, Morosini P. Development, reliability and factor analysis of a self-administered questionnaire which originates from the World Health Organization's composite international diagnostic interview - short form (CIDI-SF) for assessing mental disorders. Clin Pract Epidemol Ment Health 2008;4:8.	eng	Gigantesco A, Morosini P	Gigantesco A, Morosini P	1.0	Gigantesco, A, Morosini, P, Development	0.6153846153846154	Development, reliability and factor analysis of a self-administered questionnaire which originates from the World Health Organization's composite international diagnostic interview - short form (CIDI-SF) for assessing mental disorders	Development, reliability and factor analysis of a self-administered questionnaire which originates from the World Health Organization's composite international diagnostic interview-short form (CIDI-SF) for assessing mental disorders	0.9914529914529915	reliability and factor analysis of a self-administered questionnaire which originates from the World Health Organization's composite international diagnostic interview - short form (CIDI-SF) for assessing mental disorders	0.9444444444444444	2008	2008	1.0	2008	1.0	Clin Pract Epidemol Ment Health	Clin Pract Epidemol Ment Health	1.0	Clin Pract Epidemol Ment Health	1.0	4	4	1.0	4	1.0			1.0	8	0.0	8	8	1.0		0.0
274	DHGGCI_2019_v43n6_419_006	Kim, J. H., Bae, J. H., Lee, C. R. and Kim, C., 2013, "Development of Flexible Packing Ring in Steam Turbine for Reduction of Leakage by Using CFD Flow Analysis," Journal of the Korean Society for Precision Engineering, Vol. 30, No. 7, pp. 741~748.	eng	Kim, J. H., Bae, J. H., Lee, C. R. and Kim, C	Kim, J. H., Bae, J. H., Lee, C. R. and Kim, C	1.0	Kim, J. H., Bae, J. H., Lee, C. R. and Kim, C	1.0	Development of Flexible Packing Ring in Steam Turbine for Reduction of Leakage by Using CFD Flow Analysis	Development of Flexible Packing Ring in Steam Turbine for Reduction of Leakage by Using CFD Flow Analysis	1.0	Development of Flexible Packing Ring in Steam Turbine for Reduction of Leakage by Using CFD Flow Analysis	1.0	2013	2013	1.0	2013	1.0	Journal of the Korean Society for Precision Engineering	Journal of the Korean Society for Precision Engineering	1.0	Journal of the Korean Society for Precision Engineering	1.0	30	30	1.0	30	1.0	7	7	1.0	7	1.0	741-748	741-748	1.0	741-748	1.0
275	DCJGB@_2021_v51n1_30_026	Eghbali A, De Rouck T, De Bruyn H, Cosyn J. The gingival biotype assessed by experienced and inexperienced clinicians. J Clin Periodontol 2009;36:958-63.	eng	Eghbali A, De Rouck T, De Bruyn H, Cosyn J	Eghbali A, De Rouck T, De Bruyn H, Cosyn J	1.0	Eghbali A, De Rouck T, De Bruyn H, Cosyn J	1.0	The gingival biotype assessed by experienced and inexperienced clinicians	The gingival biotype assessed by experienced and inexperienced clinicians	1.0	The gingival biotype assessed by experienced and inexperienced clinicians	1.0	2009	2009	1.0	2009	1.0	J Clin Periodontol	J Clin Periodontol	1.0	J Clin Periodontol	1.0	36	36	1.0	36	1.0			1.0		1.0	958-963	958-963	1.0	958-963	1.0
276	TPTPHF_2021_v26n2_161_051	Sinha, A. and Hanna, A.M. (2017), "3D numerical model for piled raft foundation", Int. J. Geomech., 17(2), 04016055. https://doi.org/10.1061/(ASCE)GM.1943-5622.0000674.	eng	Sinha, A. and Hanna, A.M	Sinha, A. and Hanna, A.M	1.0	Sinha, A. and Hanna, A.M	1.0	3D numerical model for piled raft foundation	3D numerical model for piled raft foundation	1.0	3D numerical model for piled raft foundation	1.0	2017	2017	1.0	2017	1.0	Int. J. Geomech	Int. J. Geomech	1.0	Int. J. Geomech	1.0	17	17	1.0	17	1.0	2	2	1.0	2	1.0	04016055	04016055	1.0	4016055	0.875
277	HGGTBM_2021_v51n1_23_014	Jin S, Park PH. 2006. Strain Accumulation in South Korea Inferred from GPS Measurements. Earth Planets Space. 58(5):529-534.	eng	Jin S, Park PH	Jin S, Park PH	1.0	Jin S, Park PH	1.0	Strain Accumulation in South Korea Inferred from GPS Measurements	Strain Accumulation in South Korea Inferred from GPS Measurements	1.0	Strain Accumulation in South Korea Inferred from GPS Measurements	1.0	2006	2006	1.0	2006	1.0	Earth Planets Space	Earth Planets Space	1.0	Earth Planets Space	1.0	58	58	1.0	58	1.0	5	5	1.0	5	1.0	529-534	529-534	1.0	529-534	1.0
278	COHHB6_2020_v13n2_73_007	Wang F, Monje A, Lin GH, Wu Y, Monje F, Wang HL, Davo R. Reliability of four zygomatic implantsupported prostheses for the rehabilitation of the atrophic maxilla: a systematic review. Int J Oral Maxillofac Implants. 2015; 30: 293-8.	eng	Wang F, Monje A, Lin GH, Wu Y, Monje F, Wang HL, Davo R	Wang F, Monje A, Lin GH, Wu Y, Monje F, Wang HL, Davo R	1.0	Wang F, Monje A, Lin GH, Wu Y, Monje F, Wang HL, Davo R	1.0	Reliability of four zygomatic implantsupported prostheses for the rehabilitation of the atrophic maxilla: a systematic review	Reliability of four zygomatic implantsupported prostheses for the rehabilitation of the atrophic maxilla: a systematic review	1.0	Reliability of four zygomatic implantsupported prostheses for the rehabilitation of the atrophic maxilla: a systematic review	1.0	2015	2015	1.0	2015	1.0	Int J Oral Maxillofac Implants	Int J Oral Maxillofac Implants	1.0	Int J Oral Maxillofac Implants	1.0	30	30	1.0	30	1.0			1.0		1.0	293-298	293-298	1.0	293-298	1.0
279	HJOHBR_2021_v39n2_1_014	이원호(2021). 가문의 영광을 지키는 소시민들의 민가 정원. 월간 문화재사랑 2021년 5월호. 문화재청.	kor	이원호	이원호	1.0	이원호	1.0	가문의 영광을 지키는 소시민들의 민가 정원	가문의 영광을 지키는 소시민들의 민가 정원	1.0	가문의 영광을 지키는 소시민들의 민가 정원. 월간 문화재사랑 2021년 5월호. 문화재청	0.46938775510204084	2021	2021	1.0	2021	1.0	월간 문화재사랑	월간 문화재사랑 2021년	0.5714285714285714		0.0			1.0		1.0	5월	5월호	0.6666666666666666		0.0			1.0		1.0
280	KJKHEW_2021_v40n4_481_010	Li, H., Cai, X., Zhang, L., Zhang, B. and Wang, W. (2017), "Progressive collapse of steel moment-resisting frame subjected to loss of interior column: Experimental tests", Eng. Struct., 150, 203-220. https://doi.org/10.1016/j.engstruct.2017.07.051.	eng	Li, H., Cai, X., Zhang, L., Zhang, B. and Wang, W	Li, H., Cai, X., Zhang, L., Zhang, B. and Wang, W	1.0	Li, H., Cai, X., Zhang, L., Zhang, B. and Wang, W	1.0	Progressive collapse of steel moment-resisting frame subjected to loss of interior column: Experimental tests	Progressive collapse of steel moment-resisting frame subjected to loss of interior column: Experimental tests	1.0	Progressive collapse of steel moment-resisting frame subjected to loss of interior column: Experimental tests	1.0	2017	2017	1.0	2017	1.0	Eng. Struct	Eng. Struct	1.0	Eng. Struct	1.0	150	150	1.0	150	1.0			1.0		1.0	203-220	203-220	1.0	203-220	1.0
281	HNGHBF_2021_v42n3_259_013	Oh JH, Kim BS, Lim HY, Kim DW, Choi BH, Hur JI, et al. Three Cases Report of Functional Dyspepsia Patients Who were Administered by LJTG(Ljintang-Gamibang). J Int Korean Med 2005;26(3):641-51.	eng	Oh JH, Kim BS, Lim HY, Kim DW, Choi BH, Hur JI, et al	Oh JH, Kim BS, Lim HY, Kim DW, Choi BH, Hur JI, et al	1.0	Oh JH, Kim BS, Lim HY, Kim DW, Choi BH, Hur JI, et al	1.0	Three Cases Report of Functional Dyspepsia Patients Who were Administered by LJTG(Ljintang-Gamibang)	Three Cases Report of Functional Dyspepsia Patients Who were Administered by LJTG(Ljintang-Gamibang)	1.0	Three Cases Report of Functional Dyspepsia Patients Who were Administered by LJTG(Ljintang-Gamibang)	1.0	2005	2005	1.0	2005	1.0	J Int Korean Med	J Int Korean Med	1.0	J Int Korean Med	1.0	26	26	1.0	26	1.0	3	3	1.0	3	1.0	641-651	641-651	1.0	641-651	1.0
282	BSSMBK_2021_v25n1_25_027	Tiersch TR, Chandler RW, Wachtel SS, Elias S (1989b) Reference standards for flow cytometry and application in comparative studies of nuclear DNA content. Cytometry 10:706-710.	eng	Tiersch TR, Chandler RW, Wachtel SS, Elias S	Tiersch TR, Chandler RW, Wachtel SS, Elias S	1.0	Tiersch TR, Chandler RW, Wachtel SS, Elias S	1.0	Reference standards for flow cytometry and application in comparative studies of nuclear DNA content	Reference standards for flow cytometry and application in comparative studies of nuclear DNA content	1.0	Reference standards for flow cytometry and application in comparative studies of nuclear DNA content	1.0	1989	1989	1.0	1989	1.0	Cytometry	Cytometry	1.0	Cytometry	1.0	10	10	1.0	10	1.0			1.0		1.0	706-710	706-710	1.0	706-710	1.0
283	DSOHBA_2021_v48n2_158_023	Daniel RK, Palhazi P. The nasal ligaments and tip support in rhinoplasty: an anatomical study. Aesthet Surg J 2018;38:357-68.	eng	Daniel RK, Palhazi P	Daniel RK, Palhazi P	1.0	Daniel RK, Palhazi P	1.0	The nasal ligaments and tip support in rhinoplasty: an anatomical study	The nasal ligaments and tip support in rhinoplasty: an anatomical study	1.0	The nasal ligaments and tip support in rhinoplasty: an anatomical study	1.0	2018	2018	1.0	2018	1.0	Aesthet Surg J	Aesthet Surg J	1.0	Aesthet Surg J	1.0	38	38	1.0	38	1.0			1.0		1.0	357-368	357-368	1.0	357-368	1.0
284	DJTJBT_2021_v19n7_189_010	I. W. Seo. (2017). The Impact of Licensed-technologies on the Financial Performance of Licensee Firms: Evidence from Public Technology in Korea. Journal of Korea Technology Innovation Society, 20(3), 664-683.	eng	I. W. Seo	I. W. Seo	1.0	I. W. Seo	1.0	The Impact of Licensed-technologies on the Financial Performance of Licensee Firms: Evidence from Public Technology in Korea	The Impact of Licensed-technologies on the Financial Performance of Licensee Firms: Evidence from Public Technology in Korea	1.0	The Impact of Licensed-technologies on the Financial Performance of Licensee Firms: Evidence from Public Technology in Korea	1.0	2017	2017	1.0	2017	1.0	Journal of Korea Technology Innovation Society	Journal of Korea Technology Innovation Society	1.0	Journal of Korea Technology Innovation Society	1.0	20	20	1.0	20	1.0	3	3	1.0	3	1.0	664-683	664-683	1.0	664-683	1.0
285	TSBHB2_2021_v21n7_297_006	G. Li and J. Shi, "Agent-based modeling for trading wind power with uncertainty in the day-ahead wholesale electricity markets of single-sided auctions," Applied Energy, vol. 99, pp. 13-22, 2012.	eng	G. Li and J. Shi	G. Li and J. Shi	1.0	G. Li and J. Shi	1.0	Agent-based modeling for trading wind power with uncertainty in the day-ahead wholesale electricity markets of single-sided auctions	Agent-based modeling for trading wind power with uncertainty in the day-ahead wholesale electricity markets of single-sided auctions	1.0	Agent-based modeling for trading wind power with uncertainty in the day-ahead wholesale electricity markets of single-sided auctions	1.0	2012	2012	1.0	2012	1.0	Applied Energy	Applied Energy	1.0	Applied Energy	1.0	99	99	1.0	99	1.0			1.0		1.0	13-22	13-22	1.0	13-22	1.0
286	BJHHD8_2019_v19n5_137_005	Dorman, L.E., and Havenith, G. (2009). The effects of protective clothing on energy consumption during different activities. European Journal of Applied Physiology, Vol. 105, No. 3, pp. 463-470.	eng	Dorman, L.E., and Havenith, G	Dorman, L.E., and Havenith, G	1.0	Dorman, L.E., and Havenith, G	1.0	The effects of protective clothing on energy consumption during different activities	The effects of protective clothing on energy consumption during different activities	1.0	The effects of protective clothing on energy consumption during different activities	1.0	2009	2009	1.0	2009	1.0	European Journal of Applied Physiology	European Journal of Applied Physiology	1.0	European Journal of Applied Physiology	1.0	105	105	1.0	105	1.0	3	3	1.0	3	1.0	463-470	463-470	1.0	463-470	1.0
287	E1HKAL_2021_v24n1_53_031	Ishihara T, Abe O, Shimose T, Takeuchi Y, Aires-da-Silva A. Use of post-bomb radiocarbon dating to validate estimated ages of Pacific bluefin tuna, Thunnus orientalis, of the North Pacific Ocean. Fish Res. 2017;189:35-41.	eng	Ishihara T, Abe O, Shimose T, Takeuchi Y, Aires-da-Silva A	Ishihara T, Abe O, Shimose T, Takeuchi Y, Aires-da-Silva A	1.0	Ishihara T, Abe O, Shimose T, Takeuchi Y, Aires-da-Silva A	1.0	Use of post-bomb radiocarbon dating to validate estimated ages of Pacific bluefin tuna, Thunnus orientalis, of the North Pacific Ocean	Use of post-bomb radiocarbon dating to validate estimated ages of Pacific bluefin tuna, Thunnus orientalis, of the North Pacific Ocean	1.0	Use of post-bomb radiocarbon dating to validate estimated ages of Pacific bluefin tuna, Thunnus orientalis, of the North Pacific Ocean	1.0	2017	2017	1.0	2017	1.0	Fish Res	Fish Res	1.0	Fish Res	1.0	189	189	1.0	189	1.0			1.0		1.0	35-41	35-41	1.0	35-41	1.0
288	KJKHB9_2021_v79n2_247_016	Groenwold, A.A. and Stander, N. (1997), "Optimal discrete sizing of truss structures subject to buckling constraints", Struct. Optim., 14(2), 71-80. https://doi.org/10.1007/BF01812508.	eng	Groenwold, A.A. and Stander, N	Groenwold, A.A. and Stander, N	1.0	Groenwold, A.A. and Stander, N	1.0	Optimal discrete sizing of truss structures subject to buckling constraints	Optimal discrete sizing of truss structures subject to buckling constraints	1.0	Optimal discrete sizing of truss structures subject to buckling constraints	1.0	1997	1997	1.0	1997	1.0	Struct. Optim	Struct. Optim	1.0	Struct. Optim	1.0	14	14	1.0	14	1.0	2	2	1.0	2	1.0	71-80	71-80	1.0	71-80	1.0
289	HOHHBZ_2020_v41n4_27_003	Wadley AJ, Veldhuijzen van Zanten JJCS, Aldred S. The interactions of oxidative stress and inflammation with vascular dysfunction in ageing: the vascular health triad. Age (Dordr). 2013; 35(3):705-18.	eng	Wadley AJ, Veldhuijzen van Zanten JJCS, Aldred S	Wadley AJ, Veldhuijzen van Zanten JJCS, Aldred S	1.0	Wadley AJ, Veldhuijzen van Zanten JJCS, Aldred S	1.0	The interactions of oxidative stress and inflammation with vascular dysfunction in ageing: the vascular health triad	The interactions of oxidative stress and inflammation with vascular dysfunction in ageing: the vascular health triad	1.0	The interactions of oxidative stress and inflammation with vascular dysfunction in ageing: the vascular health triad	1.0	2013	2013	1.0	2013	1.0	Age (Dordr)	Age (Dordr)	1.0	Age (Dordr)	1.0	35	35	1.0	35	1.0	3	3	1.0	3	1.0	705-718	705-718	1.0	705-718	1.0
290	GROSBR_2021_v45n3_380_069	Maquoi E, Munaut C, Colige A, Collen D, Lijnen HR. Modulation of adipose tissue expression of murine matrix metalloproteinases and their tissue inhibitors with obesity. Diabetes 2002;51:1093-101.	eng	Maquoi E, Munaut C, Colige A, Collen D, Lijnen HR	Maquoi E, Munaut C, Colige A, Collen D, Lijnen HR	1.0	Maquoi E, Munaut C, Colige A, Collen D, Lijnen HR	1.0	Modulation of adipose tissue expression of murine matrix metalloproteinases and their tissue inhibitors with obesity	Modulation of adipose tissue expression of murine matrix metalloproteinases and their tissue inhibitors with obesity	1.0	Modulation of adipose tissue expression of murine matrix metalloproteinases and their tissue inhibitors with obesity	1.0	2002	2002	1.0	2002	1.0	Diabetes	Diabetes	1.0	Diabetes	1.0	51	51	1.0	51	1.0			1.0		1.0	1093-1101	1093-1101	1.0	1093-1101	1.0
291	JNJBBH_2020_v16n4_691_002	Lee, S.-Y, Kim, S.-N. (2012). "A study on forest officer's recognition of forest fire education." Journal of the Korean Society of Hazard Mitigation, Vol. 12, No. 3, pp. 195-202.	eng	Lee, S.-Y, Kim, S.-N	Lee, S.-Y, Kim, S.-N	1.0	Lee, S.-Y, Kim, S.-N	1.0	A study on forest officer's recognition of forest fire education	A study on forest officer's recognition of forest fire education	1.0	A study on forest officer's recognition of forest fire education	1.0	2012	2012	1.0	2012	1.0	Journal of the Korean Society of Hazard Mitigation	Journal of the Korean Society of Hazard Mitigation	1.0	Journal of the Korean Society of Hazard Mitigation	1.0	12	12	1.0	12	1.0	3	3	1.0	3	1.0	195-202	195-202	1.0	195-202	1.0
292	GOOOB2_2021_v32n4_361_022	J. Duan, X. Tang, H. Dai, Y. Yang, W. Wu, X, Wei, X. Wei, and Y. Huang, Building safe lithium-ion batteries for electric vehicles: A review, Electrochem. Energy Rev., 3, 1-42 (2020).	eng	J. Duan, X. Tang, H. Dai, Y. Yang, W. Wu, X, Wei, X. Wei, and Y. Huang	J. Duan, X. Tang, H. Dai, Y. Yang, W. Wu, X, Wei, X. Wei, and Y. Huang	1.0	J. Duan, X. Tang, H. Dai, Y. Yang, W. Wu, X, Wei, X. Wei, and Y. Huang	1.0	Building safe lithium-ion batteries for electric vehicles: A review	Building safe lithium-ion batteries for electric vehicles: A review	1.0	Building safe lithium-ion batteries for electric vehicles: A review	1.0	2020	2020	1.0	2020	1.0	Electrochem. Energy Rev	Electrochem. Energy Rev	1.0	Electrochem. Energy Rev	1.0	3	3	1.0	3	1.0			1.0		1.0	1-42	1-42	1.0	1-42	1.0
293	OOOSBL_2021_v31n2_119_006	Cheng, P. T., Wu, S. H., Liaw, M. Y., Wong, A. M. & Tang, F. T. (2001). Symmetrical body-weight distribution training in stroke patients and its effect on fall prevention. Archives of Physical Medicine and Rehabilitation, 82(12), 1650-1654.	eng	Cheng, P. T., Wu, S. H., Liaw, M. Y., Wong, A. M. & Tang, F. T	Cheng, P. T., Wu, S. H., Liaw, M. Y., Wong, A. M. & Tang, F. T	1.0	Cheng, P. T., Wu, S. H., Liaw, M. Y., Wong, A. M. & Tang, F. T	1.0	Symmetrical body-weight distribution training in stroke patients and its effect on fall prevention	Symmetrical body-weight distribution training in stroke patients and its effect on fall prevention	1.0	Symmetrical body-weight distribution training in stroke patients and its effect on fall prevention	1.0	2001	2001	1.0	2001	1.0	Archives of Physical Medicine and Rehabilitation	Archives of Physical Medicine and Rehabilitation	1.0	Archives of Physical Medicine and Rehabilitation	1.0	82	82	1.0	82	1.0	12	12	1.0	12	1.0	1650-1654	1650-1654	1.0	1650-1654	1.0
294	GOGHBY_2019_v42n4_65_040	Berkman, L. F. (2000) "Which Influences Cognitive Function: Living Alone or Being Alone?" The Lancet 355(9212): 1291-1292.	eng	Berkman, L. F	Berkman, L. F	1.0	Berkman, L. F	1.0	Which Influences Cognitive Function: Living Alone or Being Alone?	Which Influences Cognitive Function: Living Alone or Being Alone?	1.0	Which Influences Cognitive Function: Living Alone or Being Alone?	1.0	2000	2000	1.0	2000	1.0	The Lancet	The Lancet	1.0	The Lancet	1.0	355	355	1.0	355	1.0	9212	9212	1.0	9212	1.0	1291-1292	1291-1292	1.0	1291-1292	1.0
295	TSBHB2_2021_v21n2_188_005	Saa, A. A. (2016). Educational data mining & students' performance prediction. International Journal of Advanced Computer Science and Applications, 7(5), 212-220	eng	Saa, A. A	Saa, A. A	1.0	Saa, A. A	1.0	Educational data mining & students' performance prediction	Educational data mining & students' performance prediction	1.0	Educational data mining & students' performance prediction	1.0	2016	2016	1.0	2016	1.0	International Journal of Advanced Computer Science and Applications	International Journal of Advanced Computer Science and Applications	1.0	International Journal of Advanced Computer Science and Applications	1.0	7	7	1.0	7	1.0	5	5	1.0	5	1.0	212-220	212-220	1.0	212-220	1.0
296	CPTSCQ_2021_v26n7_91_008	Chae, H.C., Koh, C.E, and Park, K.O, "Information technology capability and firm performance: Role of industry," Information & Management, Vol. 55, No. 5, pp. 525-546, 2018. DOI: 10.1016/j.im.2017.10.001	eng	Chae, H.C., Koh, C.E, and Park, K.O	Chae, H.C., Koh, C.E, and Park, K.O	1.0	Chae, H, Koh, C, Park, K	0.6857142857142857	Information technology capability and firm performance: Role of industry	Information technology capability and firm performance: Role of industry	1.0	Information technology capability and firm performance: Role of industry	1.0	2018	2018	1.0	2018	1.0	Information & Management	Information & Management	1.0	Information & Management	1.0	55	55	1.0	55	1.0	5	5	1.0	5	1.0	525-546	525-546	1.0	525-546	1.0
297	TPTPJW_2021_v21n1_79_046	Tsonos, A.G. (2014), "An innovative solution for strengthening of old R/C structures and for improving the FRP strengthening method", J. Struct. Monit. Maint., 1(3), 323-338. http://dx.doi.org/10.12989/smm.2014.1.3.323.	eng	Tsonos, A.G	Tsonos, A.G	1.0	Tsonos, A.G	1.0	An innovative solution for strengthening of old R/C structures and for improving the FRP strengthening method	An innovative solution for strengthening of old R/C structures and for improving the FRP strengthening method	1.0	An innovative solution for strengthening of old R/C structures and for improving the FRP strengthening method	1.0	2014	2014	1.0	2014	1.0	J. Struct. Monit. Maint	J. Struct. Monit. Maint	1.0	J. Struct. Monit. Maint	1.0	1	1	1.0	1	1.0	3	3	1.0	3	1.0	323-338	323-338	1.0	323-338	1.0
298	DJTJBT_2021_v19n7_163_013	T. Akram, S. Lei, M. J. Haider & S. T. Hussain. (2020). The impact of organizational justice on employee innovative work behavior: Mediating role of knowledge sharing. Journal of Innovation & Knowledge, 5(2), 117-129. DOI : 10.1016/j.jik.2019.10.001	eng	T. Akram, S. Lei, M. J. Haider & S. T. Hussain	T. Akram, S. Lei, M. J. Haider & S. T. Hussain	1.0	Akram, T, Lei, S, Haider S, M, Hussain	0.6956521739130435	The impact of organizational justice on employee innovative work behavior: Mediating role of knowledge sharing	The impact of organizational justice on employee innovative work behavior: Mediating role of knowledge sharing	1.0	The impact of organizational justice on employee innovative work behavior: Mediating role of knowledge sharing	1.0	2020	2020	1.0	2020	1.0	Journal of Innovation & Knowledge	Journal of Innovation & Knowledge	1.0	Journal of Innovation & Knowledge	1.0	5	5	1.0	5	1.0	2	2	1.0	2	1.0	117-129	117-129	1.0	117-129	1.0
299	SSGGB@_2021_v30n4_201_007	M. A. Woo, S. M. Lee, K. H. Lee, W. J. Song, J. Kim, 2018, Application of an Artificial Neural Network Model to Obtain Constitutive Equation Parameters of Materials in High Speed Forming Process, Trans. Mater. Process, Vol. 27, No. 6, pp. 331-338.	eng	M. A. Woo, S. M. Lee, K. H. Lee, W. J. Song, J. Kim	M. A. Woo, S. M. Lee, K. H. Lee, W. J. Song, J. Kim	1.0	M. A. Woo, S. M. Lee, K. H. Lee, W. J. Song, J. Kim	1.0	Application of an Artificial Neural Network Model to Obtain Constitutive Equation Parameters of Materials in High Speed Forming Process	Application of an Artificial Neural Network Model to Obtain Constitutive Equation Parameters of Materials in High Speed Forming Process	1.0	Application of an Artificial Neural Network Model to Obtain Constitutive Equation Parameters of Materials in High Speed Forming Process	1.0	2018	2018	1.0	2018	1.0	Trans. Mater. Process	Trans. Mater. Process	1.0	Trans. Mater. Process	1.0	27	27	1.0	27	1.0	6	6	1.0	6	1.0	331-338	331-338	1.0	331-338	1.0
300	BSSHB5_2021_v15n3_381_007	Y. M. Jeon, J. S. Jo, "Analysis of Class Satisfaction and Perceived Learning Achievement to the Interaction Type on e-Learning in University", Journal of Internet Computing and Services, Vol 18, No. 1, pp. 131-141. 2017. http://dx.doi.org/10.7472/jksii.2017.18.1.131	eng	Y. M. Jeon, J. S. Jo	Y. M. Jeon, J. S. Jo	1.0	Y. M. Jeon, J. S. Jo	1.0	Analysis of Class Satisfaction and Perceived Learning Achievement to the Interaction Type on e-Learning in University	Analysis of Class Satisfaction and Perceived Learning Achievement to the Interaction Type on e-Learning in University	1.0	Analysis of Class Satisfaction and Perceived Learning Achievement to the Interaction Type on e-Learning in University'	0.9915254237288136	2017	2017	1.0	2017	1.0	Journal of Internet Computing and Services	Journal of Internet Computing and Services	1.0	Journal of Internet Computing and Services	1.0	18	18	1.0	18	1.0	1	1	1.0	1	1.0	131-141	131-141	1.0	131-141	1.0
301	TSBHB2_2021_v21n7_93_020	F. M. Lord, "Maximum likelihood and Bayesian parameter estimation in item response theory," J. Educ. Meas., pp. 157-162, 1986.	eng	F. M. Lord	F. M. Lord	1.0	F. M. Lord	1.0	Maximum likelihood and Bayesian parameter estimation in item response theory	Maximum likelihood and Bayesian parameter estimation in item response theory	1.0	Maximum likelihood and Bayesian parameter estimation in item response theory	1.0	1986	1986	1.0	1986	1.0	J. Educ. Meas	J. Educ. Meas	1.0	J. Educ. Meas	1.0			1.0		1.0			1.0		1.0	157-162	157-162	1.0	157-162	1.0
302	DSOHBA_2021_v48n1_61_005	Bermuller C, Kirsche H, Rettinger G, et al. Diagnostic accuracy of peak nasal inspiratory flow and rhinomanometry in functional rhinosurgery. Laryngoscope 2008;118:605-10.	eng	Bermuller C, Kirsche H, Rettinger G, et al	Bermuller C, Kirsche H, Rettinger G, et al	1.0	Bermuller C, Kirsche H, Rettinger G, et al	1.0	Diagnostic accuracy of peak nasal inspiratory flow and rhinomanometry in functional rhinosurgery	Diagnostic accuracy of peak nasal inspiratory flow and rhinomanometry in functional rhinosurgery	1.0	Diagnostic accuracy of peak nasal inspiratory flow and rhinomanometry in functional rhinosurgery	1.0	2008	2008	1.0	2008	1.0	Laryngoscope	Laryngoscope	1.0	Laryngoscope	1.0	118	118	1.0	118	1.0			1.0		1.0	605-610	605-610	1.0	605-610	1.0
303	GHGOBX_2021_v41n3_221_066	Kwon, M., Kim, J., Kim, J. B., & Kwon, J. (2009). Effects of Cognitive Conflicts before Confronting Anomalous Phenomena on Middle School Students' Conceptual Changes in Physics. Journal of the Korean Association for Science Education, 29(8), 886-897.	eng	Kwon, M., Kim, J., Kim, J. B., & Kwon, J	Kwon, M., Kim, J., Kim, J. B., & Kwon, J	1.0	Kwon, M., Kim, J., Kim, J. B., & Kwon, J	1.0	Effects of Cognitive Conflicts before Confronting Anomalous Phenomena on Middle School Students' Conceptual Changes in Physics	Effects of Cognitive Conflicts before Confronting Anomalous Phenomena on Middle School Students' Conceptual Changes in Physics	1.0	Effects of Cognitive Conflicts before Confronting Anomalous Phenomena on Middle School Students' Conceptual Changes in Physics	1.0	2009	2009	1.0	2009	1.0	Journal of the Korean Association for Science Education	Journal of the Korean Association for Science Education	1.0	Journal of the Korean Association for Science Education	1.0	29	29	1.0	29	1.0	8	8	1.0	8	1.0	886-897	886-897	1.0	886-897	1.0
304	OOSCB@_2021_v42n3_125_060	Nouri R, Jiang Y, Lian XL, et al. Sequence-Specific Recognition of HIV-1 DNA with Solid-State CRISPR-Cas12a-Assisted Nanopores (SCAN). ACS Sensors 2020;5:1273-1280.	eng	Nouri R, Jiang Y, Lian XL, et al	Nouri R, Jiang Y, Lian XL, et al	1.0	Nouri R, Jiang Y, Lian XL, et al	1.0	Sequence-Specific Recognition of HIV-1 DNA with Solid-State CRISPR-Cas12a-Assisted Nanopores (SCAN)	Sequence-Specific Recognition of HIV-1 DNA with Solid-State CRISPR-Cas12a-Assisted Nanopores (SCAN)	1.0	Sequence-Specific Recognition of HIV-1 DNA with Solid-State CRISPR-Cas12a-Assisted Nanopores (SCAN)	1.0	2020	2020	1.0	2020	1.0	ACS Sensors	ACS Sensors	1.0	ACS Sensors	1.0	5	5	1.0	5	1.0			1.0		1.0	1273-1280	1273-1280	1.0	1273-1280	1.0
305	RDKHBH_2021_v27n3_225_007	Freedman DS, Dietz WH, Srinivasan SR, Berenson GS. The relation of overweight to cardiovascular risk factors among children and adolescents: The Bogalusa heart study. Pediatrics. 1999;103(6):1175-1182. https://doi.org/10.1542/peds.103.6.1175	eng	Freedman DS, Dietz WH, Srinivasan SR, Berenson GS	Freedman DS, Dietz WH, Srinivasan SR, Berenson GS	1.0	Freedman DS, Dietz WH, Srinivasan SR, Berenson GS	1.0	The relation of overweight to cardiovascular risk factors among children and adolescents: The Bogalusa heart study	The relation of overweight to cardiovascular risk factors among children and adolescents: The Bogalusa heart study	1.0	The relation of overweight to cardiovascular risk factors among children and adolescents: The Bogalusa heart study	1.0	1999	1999	1.0	1999	1.0	Pediatrics	Pediatrics	1.0	Pediatrics	1.0	103	103	1.0	103	1.0	6	6	1.0	6	1.0	1175-1182	1175-1182	1.0	1175-1182	1.0
306	ORBHBM_2020_v21n3_37_025	Calia, Clara et al., "Ethical Challenges in the COVID-19 Research Context: A Toolkit for Supporting Analysis and Resolution", &#x300C;Ethics & Behavior&#x300D;, 31(1):60-75, 2020	eng	Calia, Clara et al	Calia, Clara et al	1.0	Calia, Clara et al	1.0	Ethical Challenges in the COVID-19 Research Context: A Toolkit for Supporting Analysis and Resolution	Ethical Challenges in the COVID-19 Research Context: A Toolkit for Supporting Analysis and Resolution	1.0	Ethical Challenges in the COVID-19 Research Context: A Toolkit for Supporting Analysis and Resolution	1.0	2020	2020	1.0	2020	1.0	Ethics & Behavior	Ethics & Behavior	1.0	Ethics & Behavior	1.0	31	31	1.0	31	1.0	1	1	1.0	1	1.0	60-75	60-75	1.0	60-75	1.0
307	BJHHD8_2019_v19n6_207_008	Lee, J.H., Choi, C.H., Kim, J.S., Han, D.G., Kim, D.H., and Kim, H.S. (2019). Evaluation of disaster prevention capability improved through investment of recovery cost. J. Korean Soc. Hazard Mitig., Vol. 19, No. 3, pp. 23-32.	eng	Lee, J.H., Choi, C.H., Kim, J.S., Han, D.G., Kim, D.H., and Kim, H.S	Lee, J.H., Choi, C.H., Kim, J.S., Han, D.G., Kim, D.H., and Kim, H.S	1.0	Lee, J.H., Choi, C.H., Kim, J.S., Han, D.G., Kim, D.H., and Kim, H.S	1.0	Evaluation of disaster prevention capability improved through investment of recovery cost	Evaluation of disaster prevention capability improved through investment of recovery cost	1.0	Evaluation of disaster prevention capability improved through investment of recovery cost	1.0	2019	2019	1.0	2019	1.0	J. Korean Soc. Hazard Mitig	J. Korean Soc. Hazard Mitig	1.0	J. Korean Soc. Hazard Mitig	1.0	19	19	1.0	19	1.0	3	3	1.0	3	1.0	23-32	23-32	1.0	23-32	1.0
308	MRCOBG_2021_v12n1_2279_004	Nejati P, Forogh B, Moeineddin R, Baradaran HR, Nejati M. Patellofemoral pain syndrome in Iranian female athletes. Acta Med Iran. 2011;49(3):169-172.	eng	Nejati P, Forogh B, Moeineddin R, Baradaran HR, Nejati M	Nejati P, Forogh B, Moeineddin R, Baradaran HR, Nejati M	1.0	Nejati P, Forogh B, Moeineddin R, Baradaran HR, Nejati M	1.0	Patellofemoral pain syndrome in Iranian female athletes	Patellofemoral pain syndrome in Iranian female athletes	1.0	Patellofemoral pain syndrome in Iranian female athletes	1.0	2011	2011	1.0	2011	1.0	Acta Med Iran	Acta Med Iran	1.0	Acta Med Iran	1.0	49	49	1.0	49	1.0	3	3	1.0	3	1.0	169-172	169-172	1.0	169-172	1.0
309	HHJHBQ_2021_v31n3_85_004	Lee KH, Mun KS, Kim TW, Park HJ, Yang SI, Won SH, Kwon KR. A clinical study on the effects of Eo-Hyeol Bang for patients with lumbago due to traffic accident. The Journal of Korean Acupuncture & Moxibustion Society. 2004;21(6):151-8.	eng	Lee KH, Mun KS, Kim TW, Park HJ, Yang SI, Won SH, Kwon KR	Lee KH, Mun KS, Kim TW, Park HJ, Yang SI, Won SH, Kwon KR	1.0	Lee KH, Mun KS, Kim TW, Park HJ, Yang SI, Won SH, Kwon KR	1.0	A clinical study on the effects of Eo-Hyeol Bang for patients with lumbago due to traffic accident	A clinical study on the effects of Eo-Hyeol Bang for patients with lumbago due to traffic accident	1.0	A clinical study on the effects of Eo-Hyeol Bang for patients with lumbago due to traffic accident	1.0	2004	2004	1.0	2004	1.0	The Journal of Korean Acupuncture & Moxibustion Society	The Journal of Korean Acupuncture & Moxibustion Society	1.0	The Journal of Korean Acupuncture & Moxibustion Society	1.0	21	21	1.0	21	1.0	6	6	1.0	6	1.0	151-158	151-158	1.0	151-158	1.0
310	DJTJBT_2021_v19n7_451_038	Y. Y. Hwang., M. S. Chu. & C. S. Park. (2007). The Effects of Problem Based Learning(PBL) in Nursing Students Studying through PBL Curriculum. The Journal of Korean Academic Society of Nursing Education, 13(2), 155-161.	eng	Y. Y. Hwang., M. S. Chu. & C. S. Park	Y. Y. Hwang., M. S. Chu. & C. S. Park	1.0	C. S. Park.	0.24324324324324326	The Effects of Problem Based Learning(PBL) in Nursing Students Studying through PBL Curriculum	The Effects of Problem Based Learning(PBL) in Nursing Students Studying through PBL Curriculum	1.0	The Effects of Problem Based Learning(PBL) in Nursing Students Studying through PBL Curriculum	1.0	2007	2007	1.0	2007	1.0	The Journal of Korean Academic Society of Nursing Education	The Journal of Korean Academic Society of Nursing Education	1.0	The Journal of Korean Academic Society of Nursing Education	1.0	13	13	1.0	13	1.0	2	2	1.0	2	1.0	155-161	155-161	1.0	155-161	1.0
311	DCJGB@_2021_v51n3_179_001	Tan K, Pjetursson BE, Lang NP, Chan ES. A systematic review of the survival and complication rates of fixed partial dentures (FPDs) after an observation period of at least 5 years. Clin Oral Implants Res 2004;15:654-66.	eng	Tan K, Pjetursson BE, Lang NP, Chan ES	Tan K, Pjetursson BE, Lang NP, Chan ES	1.0	Tan K, Pjetursson BE, Lang NP, Chan ES	1.0	A systematic review of the survival and complication rates of fixed partial dentures (FPDs) after an observation period of at least 5 years	A systematic review of the survival and complication rates of fixed partial dentures (FPDs) after an observation period of at least 5 years	1.0	A systematic review of the survival and complication rates of fixed partial dentures (FPDs) after an observation period of at least 5 years	1.0	2004	2004	1.0	2004	1.0	Clin Oral Implants Res	Clin Oral Implants Res	1.0	Clin Oral Implants Res	1.0	15	15	1.0	15	1.0			1.0		1.0	654-666	654-666	1.0	654-666	1.0
312	E1KOBZ_2021_v15n7_2455_004	Z.Y, Yeoh, M. Jaganathan, N. Rajaram, S. Rawat, N. A. Tajudeen, Rahim, et al., "Feasibility of Patient Navigation to Improve Breast Cancer Care in Malaysia," Journal of Global Oncology, 4, 1-13, 2018.	eng	Z.Y, Yeoh, M. Jaganathan, N. Rajaram, S. Rawat, N. A. Tajudeen, Rahim, et al	Z.Y, Yeoh, M. Jaganathan, N. Rajaram, S. Rawat, N. A. Tajudeen, Rahim, et al	1.0	Z.Y, Yeoh, M. Jaganathan, N. Rajaram, S. Rawat, N. A. Tajudeen, Rahim, et al	1.0	Feasibility of Patient Navigation to Improve Breast Cancer Care in Malaysia	Feasibility of Patient Navigation to Improve Breast Cancer Care in Malaysia	1.0	Feasibility of Patient Navigation to Improve Breast Cancer Care in Malaysia	1.0	2018	2018	1.0	2018	1.0	Journal of Global Oncology	Journal of Global Oncology	1.0	Journal of Global Oncology	1.0	4	4	1.0	4	1.0			1.0		1.0	1-13	1-13	1.0	1-13	1.0
313	DMBRBT_2020_v36n4_285_008	Baba M, Takaoka H, 1992. Dormancy, embryogenesis, and hatching of eggs of Prosimulium kiotoense (Diptera: Simuliidae) under natural and experimental conditions. Journal of Medical Entomology, 29:430-435. https://doi.org/10.1093/jmedent/29.3.430	eng	Baba M, Takaoka H	Baba M, Takaoka H	1.0	Baba M, Takaoka H	1.0	Dormancy, embryogenesis, and hatching of eggs of Prosimulium kiotoense (Diptera: Simuliidae) under natural and experimental conditions	Dormancy, embryogenesis, and hatching of eggs of Prosimulium kiotoense (Diptera: Simuliidae) under natural and experimental conditions	1.0	Dormancy, embryogenesis, and hatching of eggs of Prosimulium kiotoense (Diptera: Simuliidae) under natural and experimental conditions	1.0	1992	1992	1.0	1992	1.0	Journal of Medical Entomology	Journal of Medical Entomology	1.0	Journal of Medical Entomology	1.0	29	29	1.0	29	1.0			1.0		1.0	430-435	430-435	1.0	430-435	1.0
314	GOOOB2_2021_v32n4_393_003	N. Azizi and M. R. Hojjati, Using Pebax-1074/ZIF-7 mixed matrix membranes for separation of CO<sub>2</sub> from CH<sub>4</sub>, Petrol. Sci. Technol., 36, 993-1000 (2018).	eng	N. Azizi and M. R. Hojjati	N. Azizi and M. R. Hojjati	1.0	N. Azizi and M. R. Hojjati	1.0	Using Pebax-1074/ZIF-7 mixed matrix membranes for separation of CO<sub>2</sub> from CH<sub>4</sub>	Using Pebax-1074/ZIF-7 mixed matrix membranes for separation of CO<sub>2</sub> from CH<sub>4</sub>	1.0	Using Pebax-1074/ZIF-7 mixed matrix membranes for separation of CO<sub>2</sub> from CH<sub>4</sub>	1.0	2018	2018	1.0	2018	1.0	Petrol. Sci. Technol	Petrol. Sci. Technol	1.0	Petrol. Sci. Technol	1.0	36	36	1.0	36	1.0			1.0		1.0	993-1000	993-1000	1.0	993-1000	1.0
315	GOGHBY_2019_v42n3_83_028	Lee, B. S., Jang, S. and Sarkar, J. (2008) "Women's Labor Force Participation and Marriage: The Case of Korea" Journal of Asian Economics 19: 138-154.	eng	Lee, B. S., Jang, S. and Sarkar, J	Lee, B. S., Jang, S. and Sarkar, J	1.0	Lee, B. S., Jang, S. and Sarkar, J	1.0	Women's Labor Force Participation and Marriage: The Case of Korea	Women's Labor Force Participation and Marriage: The Case of Korea	1.0	Women's Labor Force Participation and Marriage: The Case of Korea	1.0	2008	2008	1.0	2008	1.0	Journal of Asian Economics	Journal of Asian Economics	1.0	Journal of Asian Economics	1.0	19	19	1.0	19	1.0			1.0		1.0	138-154	138-154	1.0	138-154	1.0
316	TPTPJW_2021_v21n1_95_058	Mohebbi, M. and Dadkhah, H. (2017b), "Performance of semiactive base isolation systems under external explosion", Int. J. Struct. Stab. Dyn., 17(10), 1750112. http://dx.doi.org/10.1142/S0219455418500256.	eng	Mohebbi, M. and Dadkhah, H	Mohebbi, M. and Dadkhah, H	1.0	Mohebbi, M. and Dadkhah, H	1.0	Performance of semiactive base isolation systems under external explosion	Performance of semiactive base isolation systems under external explosion	1.0	Performance of semiactive base isolation systems under external explosion	1.0	2017	2017	1.0	2017	1.0	Int. J. Struct. Stab. Dyn	Int. J. Struct. Stab. Dyn	1.0	Int. J. Struct. Stab. Dyn	1.0	17	17	1.0	17	1.0	10	10	1.0	10	1.0	1750112	1750112	1.0	1750112	1.0
317	SMGGBH_2021_v1n2_3_065	Ye, B. H., Ye, H., & Law, R. (2020). Systematic review of smart tourism research. Sustainability, 12(8), 3401-3415.	eng	Ye, B. H., Ye, H., & Law, R	Ye, B. H., Ye, H., & Law, R	1.0	Ye, B. H., Ye, H., & Law, R	1.0	Systematic review of smart tourism research	Systematic review of smart tourism research	1.0	Systematic review of smart tourism research	1.0	2020	2020	1.0	2020	1.0	Sustainability	Sustainability	1.0	Sustainability	1.0	12	12	1.0	12	1.0	8	8	1.0	8	1.0	3401-3415	3401-3415	1.0	3401-3415	1.0
318	E1TPCW_2021_v6n2_77_012	Hong, H.K. and Chen, J.T. (1988), "Derivations of integral equations of elasticity", J. Eng. Mech., 114(6), 1028-1044. https://doi.org/10.1061/(ASCE)0733-9399(1988)114:6(1028).	eng	Hong, H.K. and Chen, J.T	Hong, H.K. and Chen, J.T	1.0	Hong, H.K. and Chen, J.T	1.0	Derivations of integral equations of elasticity	Derivations of integral equations of elasticity	1.0	Derivations of integral equations of elasticity	1.0	1988	1988	1.0	1988	1.0	J. Eng. Mech	J. Eng. Mech	1.0	J. Eng. Mech	1.0	114	114	1.0	114	1.0	6	6	1.0	6	1.0	1028-1044	1028-1044	1.0	1028-1044	1.0
319	E1SHA2_2021_v12n2_174_083	Austin S. Biological monitoring of TDI-derived amines in polyurethane foam production. Occup Med 2007;57(6):444-8.	eng	Austin S	Austin S	1.0	Austin S	1.0	Biological monitoring of TDI-derived amines in polyurethane foam production	Biological monitoring of TDI-derived amines in polyurethane foam production	1.0	Biological monitoring of TDI-derived amines in polyurethane foam production	1.0	2007	2007	1.0	2007	1.0	Occup Med	Occup Med	1.0	Occup Med	1.0	57	57	1.0	57	1.0	6	6	1.0	6	1.0	444-448	444-448	1.0	444-448	1.0
320	CJJOCB_2021_v23n2_14_003	T. Horide, K. Taguchi, K. Matsumoto, N. Matsukida, M. Ishimaru, P. Mele, and R. Kita, "Influence of matching field on critical current density and irreversibility temperature in YBa<sub>2</sub>Cu<sub>3</sub>O<sub>7</sub> films with BaMO<sub>3</sub> (M = Zr, Sn, Hf) nanorods," Appl. Phys. Lett., vol. 108, pp. 082601, 2016.	eng	T. Horide, K. Taguchi, K. Matsumoto, N. Matsukida, M. Ishimaru, P. Mele, and R. Kita	T. Horide, K. Taguchi, K. Matsumoto, N. Matsukida, M. Ishimaru, P. Mele, and R. Kita	1.0	T. Horide, K. Taguchi, K. Matsumoto, N. Matsukida, M. Ishimaru, P. Mele, and R. Kita	1.0	Influence of matching field on critical current density and irreversibility temperature in YBa<sub>2</sub>Cu<sub>3</sub>O<sub>7</sub> films with BaMO<sub>3</sub> (M = Zr, Sn, Hf) nanorods	Influence of matching field on critical current density and irreversibility temperature in YBa<sub>2</sub>Cu<sub>3</sub>O<sub>7</sub> films with BaMO<sub>3</sub> (M = Zr, Sn, Hf) nanorods	1.0	Influence of matching field on critical current density and irreversibility temperature in YBa<sub>2</sub>Cu<sub>3</sub>O<sub>7</sub> films with BaMO<sub>3</sub> (M = Zr, Sn, Hf) nanorods	1.0	2016	2016	1.0	2016	1.0	Appl. Phys. Lett	Appl. Phys. Lett	1.0	Appl. Phys. Lett	1.0	108	108	1.0	108	1.0			1.0		1.0	082601	082601	1.0	82601	0.8333333333333334
321	KJKHDQ_2021_v28n1_55_029	Mohammed, B.S., Khed, V.C. and Liew, M.S. (2018), "Optimization of hybrid fibres in engineered cementitious composites", Constr. Build. Mater., 190, 24-37. https://doi.org/10.1016/j.conbuildmat.2018.08.188.	eng	Mohammed, B.S., Khed, V.C. and Liew, M.S	Mohammed, B.S., Khed, V.C. and Liew, M.S	1.0	Mohammed, B.S., Khed, V.C. and Liew, M.S	1.0	Optimization of hybrid fibres in engineered cementitious composites	Optimization of hybrid fibres in engineered cementitious composites	1.0	Optimization of hybrid fibres in engineered cementitious composites	1.0	2018	2018	1.0	2018	1.0	Constr. Build. Mater	Constr. Build. Mater	1.0	Constr. Build. Mater	1.0	190	190	1.0	190	1.0			1.0		1.0	24-37	24-37	1.0	24-37	1.0
322	OGNOBE_2020_v28n4_555_013	Seo, H. S. and J. H. Hwang. 2019. Determinants of Participation in Environment-friendly Agricultural Production Organization: Focusing on Chungnam Area. Korean Journal of Organic Agriculture. 27(3): 271-288.	eng	Seo, H. S. and J. H. Hwang	Seo, H. S. and J. H. Hwang	1.0	Seo, H. S. and J. H. Hwang	1.0	Determinants of Participation in Environment-friendly Agricultural Production Organization: Focusing on Chungnam Area	Determinants of Participation in Environment-friendly Agricultural Production Organization: Focusing on Chungnam Area	1.0	Determinants of Participation in Environment-friendly Agricultural Production Organization: Focusing on Chungnam Area	1.0	2019	2019	1.0	2019	1.0	Korean Journal of Organic Agriculture	Korean Journal of Organic Agriculture	1.0	Korean Journal of Organic Agriculture	1.0	27	27	1.0	27	1.0	3	3	1.0	3	1.0	271-288	271-288	1.0	271-288	1.0
323	SMSMCM_2021_v48n2_115_028	Pringle EG, Alvarez-Loayza P, Terborgh J (2007) Seed characteristics and susceptibility to pathogen attack in tree seeds of the Peruvian Amazon. Plant Ecology 193(2):211-222	eng	Pringle EG, Alvarez-Loayza P, Terborgh J	Pringle EG, Alvarez-Loayza P, Terborgh J	1.0	Pringle EG, Alvarez-Loayza P, Terborgh J	1.0	Seed characteristics and susceptibility to pathogen attack in tree seeds of the Peruvian Amazon	Seed characteristics and susceptibility to pathogen attack in tree seeds of the Peruvian Amazon	1.0	Seed characteristics and susceptibility to pathogen attack in tree seeds of the Peruvian Amazon	1.0	2007	2007	1.0	2007	1.0	Plant Ecology	Plant Ecology	1.0	Plant Ecology	1.0	193	193	1.0	193	1.0	2	2	1.0	2	1.0	211-222	211-222	1.0	211-222	1.0
324	OMRHBN_2020_v31n4_153_017	Ramachandran P, Tajaldeen A, Taylor D, Wanigaratne D, Roozen K, Geso M. Evaluation and performance of Arc-Check and film using gamma criteria in pre-treatment quality assurance of stereotactic ablative radiotherapy. J Med Phys. 2017;42:251-257.	eng	Ramachandran P, Tajaldeen A, Taylor D, Wanigaratne D, Roozen K, Geso M	Ramachandran P, Tajaldeen A, Taylor D, Wanigaratne D, Roozen K, Geso M	1.0	Ramachandran P, Tajaldeen A, Taylor D, Wanigaratne D, Roozen K, Geso M	1.0	Evaluation and performance of Arc-Check and film using gamma criteria in pre-treatment quality assurance of stereotactic ablative radiotherapy	Evaluation and performance of Arc-Check and film using gamma criteria in pre-treatment quality assurance of stereotactic ablative radiotherapy	1.0	Evaluation and performance of Arc-Check and film using gamma criteria in pre-treatment quality assurance of stereotactic ablative radiotherapy	1.0	2017	2017	1.0	2017	1.0	J Med Phys	J Med Phys	1.0	J Med Phys	1.0	42	42	1.0	42	1.0			1.0		1.0	251-257	251-257	1.0	251-257	1.0
325	HGSMBT_2020_v38n4_518_037	Voulvoulis N, MD Scrimshaw and JN Lester. 2000. Occurrence of four biocides utilized in antifouling paints, as alternatives to organotin compounds, in waters and sediments of a commercial estuary in the UK. Mar. Pollut. Bull. 40:938-946.	eng	Voulvoulis N, MD Scrimshaw and JN Lester	Voulvoulis N, MD Scrimshaw and JN Lester	1.0	Voulvoulis N, MD Scrimshaw and JN Lester	1.0	Occurrence of four biocides utilized in antifouling paints, as alternatives to organotin compounds, in waters and sediments of a commercial estuary in the UK	Occurrence of four biocides utilized in antifouling paints, as alternatives to organotin compounds, in waters and sediments of a commercial estuary in the UK	1.0	Occurrence of four biocides utilized in antifouling paints, as alternatives to organotin compounds, in waters and sediments of a commercial estuary in the UK	1.0	2000	2000	1.0	2000	1.0	Mar. Pollut. Bull	Mar. Pollut. Bull	1.0	Mar. Pollut. Bull	1.0	40	40	1.0	40	1.0			1.0		1.0	938-946	938-946	1.0	938-946	1.0
326	TSBHB2_2021_v21n7_87_001	Arutiunian, I., Dankevych, N., Arutiunian, Y., Saikov, D., Poltavets, M., & Frolov, D. (2020). Development of a mathematical model for selection and rationale for making optimal construction decisions. Advances in Mathematics: Scientific Journal, 12(9), 10649-10659.	eng	Arutiunian, I., Dankevych, N., Arutiunian, Y., Saikov, D., Poltavets, M., & Frolov, D	Arutiunian, I., Dankevych, N., Arutiunian, Y., Saikov, D., Poltavets, M., & Frolov, D	1.0	Arutiunian, I., Dankevych, N., Arutiunian, Y., Saikov, D., Poltavets, M., & Frolov, D	1.0	Development of a mathematical model for selection and rationale for making optimal construction decisions	Development of a mathematical model for selection and rationale for making optimal construction decisions	1.0	Development of a mathematical model for selection and rationale for making optimal construction decisions	1.0	2020	2020	1.0	2020	1.0	Advances in Mathematics: Scientific Journal	Advances in Mathematics: Scientific Journal	1.0	Advances in Mathematics: Scientific Journal	1.0	12	12	1.0	12	1.0	9	9	1.0	9	1.0	10649-10659	10649-10659	1.0	10649-10659	1.0
327	DCJGB@_2021_v51n1_63_024	Goto M, Hanyu T, Yoshio T, Matsuno H, Shimizu M, Murata N, et al. Intra-articular injection of hyaluronate (SI-6601D) improves joint pain and synovial fluid prostaglandin E2 levels in rheumatoid arthritis: a multicenter clinical trial. Clin Exp Rheumatol 2001;19:377-83.	eng	Goto M, Hanyu T, Yoshio T, Matsuno H, Shimizu M, Murata N, et al	Goto M, Hanyu T, Yoshio T, Matsuno H, Shimizu M, Murata N, et al	1.0	Goto M, Hanyu T, Yoshio T, Matsuno H, Shimizu M, Murata N, et al	1.0	Intra-articular injection of hyaluronate (SI-6601D) improves joint pain and synovial fluid prostaglandin E2 levels in rheumatoid arthritis: a multicenter clinical trial	Intra-articular injection of hyaluronate (SI-6601D) improves joint pain and synovial fluid prostaglandin E2 levels in rheumatoid arthritis: a multicenter clinical trial	1.0	Intra-articular injection of hyaluronate (SI-6601D) improves joint pain and synovial fluid prostaglandin E2 levels in rheumatoid arthritis: a multicenter clinical trial	1.0	2001	2001	1.0	2001	1.0	Clin Exp Rheumatol	Clin Exp Rheumatol	1.0	Clin Exp Rheumatol	1.0	19	19	1.0	19	1.0			1.0		1.0	377-383	377-383	1.0	377-383	1.0
328	DHBCBU_2021_v36n4_1_034	Kang JI, Moon JS, Kim EJ, Lee YK, Koh YS, Yoo ES, Kang HK, Yim DS. The hair growth effects of wheat bran. Kor J Pharmacogn. 2013 ; 44(4) : 384-90.	eng	Kang JI, Moon JS, Kim EJ, Lee YK, Koh YS, Yoo ES, Kang HK, Yim DS	Kang JI, Moon JS, Kim EJ, Lee YK, Koh YS, Yoo ES, Kang HK, Yim DS	1.0	Kang JI, Moon JS, Kim EJ, Lee YK, Koh YS, Yoo ES, Kang HK, Yim DS	1.0	The hair growth effects of wheat bran	The hair growth effects of wheat bran	1.0	The hair growth effects of wheat bran	1.0	2013	2013	1.0	2013	1.0	Kor J Pharmacogn	Kor J Pharmacogn	1.0	Kor J Pharmacogn	1.0	44	44	1.0	44	1.0	4	4	1.0	4	1.0	384-390	384-390	1.0	384-390	1.0
329	KJKHB9_2021_v79n1_1_043	Youssef, H. (2007), "Theory of generalized porothermoelasticity", Int. J. Rock Mech. Min. Sci., 44(2), 222-227. https://doi.org/10.1016/j.ijrmms.2006.07.001.	eng	Youssef, H	Youssef, H	1.0	Youssef, H	1.0	Theory of generalized porothermoelasticity	Theory of generalized porothermoelasticity	1.0	Theory of generalized porothermoelasticity	1.0	2007	2007	1.0	2007	1.0	Int. J. Rock Mech. Min. Sci	Int. J. Rock Mech. Min. Sci	1.0	Int. J. Rock Mech. Min. Sci	1.0	44	44	1.0	44	1.0	2	2	1.0	2	1.0	222-227	222-227	1.0	222-227	1.0
330	TJJTBT_2021_v12n2_47_010	노두승.김리영.양광식(2016), "주택하위시장 여건을 고려한 지역간 이동 영향요인 분석", &#x300C;부동산학보&#x300D;, 67: 192~205.	kor	노두승.김리영.양광식	노두승.김리영.양광식	1.0	노두승, 양광식 ; 주택하위시장 여건을 고려한 지역간 이동 영향요인 분석', 부동산학보	0.08333333333333333	주택하위시장 여건을 고려한 지역간 이동 영향요인 분석	주택하위시장 여건을 고려한 지역간 이동 영향요인 분석	1.0		0.0	2016	2016	1.0	2016	1.0	부동산학보	부동산학보	1.0		0.0	67	67	1.0	67	1.0			1.0		1.0	192-205	192-205	1.0	192-205	1.0
331	HKBDBV_2020_v5n2_155_008	박지현, "중학생의 진로성숙도 영향요인 연구자아존중감 조절효과를 중심으로-", 인문사회 21, 제11권, 3호, pp.329-344, 2020.	kor	박지현	박지현	1.0	박지현, '중학생의 진로성숙도 영향요인 연구자아존중감 조절효과를 중심으로-'	0.07142857142857142	중학생의 진로성숙도 영향요인 연구자아존중감 조절효과를 중심으로-	중학생의 진로성숙도 영향요인 연구자아존중감 조절효과를 중심으로	0.9714285714285714		0.0	2020	2020	1.0	2020	1.0	인문사회 21	인문사회 21	1.0		0.0	11	11	1.0	11	1.0	3	3	1.0		0.0	329-344	329-344	1.0	329-344	1.0
332	GORHB4_2021_v45n3_423_002	Beaudoin, P., Lachance, M. J., & Robitaille, J. (2003). Fashion innovativeness, fashion diffusion and brand sensitivity among adolescents. Journal of Fashion Marketing and Management, 7(1), 23-30. doi:10.1108/13612020310464340	eng	Beaudoin, P., Lachance, M. J., & Robitaille, J	Beaudoin, P., Lachance, M. J., & Robitaille, J	1.0	Beaudoin, P., Lachance, M. J., & Robitaille, J	1.0	Fashion innovativeness, fashion diffusion and brand sensitivity among adolescents	Fashion innovativeness, fashion diffusion and brand sensitivity among adolescents	1.0	Fashion innovativeness, fashion diffusion and brand sensitivity among adolescents	1.0	2003	2003	1.0	2003	1.0	Journal of Fashion Marketing and Management	Journal of Fashion Marketing and Management	1.0	Journal of Fashion Marketing and Management	1.0	7	7	1.0	7	1.0	1	1	1.0	1	1.0	23-30	23-30	1.0	23-30	1.0
333	HOJHB0_2020_v35n6_61_072	M. D. Cooper, "Towards a Model of Safety Culture", Safety Science, Vol. 36, No. 2, pp. 111-136, 2000.	eng	M. D. Cooper	M. D. Cooper	1.0	M. D. Cooper	1.0	Towards a Model of Safety Culture	Towards a Model of Safety Culture	1.0	Towards a Model of Safety Culture	1.0	2000	2000	1.0	2000	1.0	Safety Science	Safety Science	1.0	Safety Science	1.0	36	36	1.0	36	1.0	2	2	1.0	2	1.0	111-136	111-136	1.0	111-136	1.0
334	OMRHBN_2020_v31n4_163_011	Chamberland E, Beaulieu L, Lachance B. Evaluation of an electron Monte Carlo dose calculation algorithm for treatment planning. J Appl Clin Med Phys. 2015;16:60-79.	eng	Chamberland E, Beaulieu L, Lachance B	Chamberland E, Beaulieu L, Lachance B	1.0	Chamberland E, Beaulieu L, Lachance B	1.0	Evaluation of an electron Monte Carlo dose calculation algorithm for treatment planning	Evaluation of an electron Monte Carlo dose calculation algorithm for treatment planning	1.0	Evaluation of an electron Monte Carlo dose calculation algorithm for treatment planning	1.0	2015	2015	1.0	2015	1.0	J Appl Clin Med Phys	J Appl Clin Med Phys	1.0	J Appl Clin Med Phys	1.0	16	16	1.0	16	1.0			1.0		1.0	60-79	60-79	1.0	60-79	1.0
335	HGOHBI_2021_v38n3_680_017	W. H. Jun, M-J. Jo, HJ. Na," Relationships between anger expression, social supports and adjustment to college life among nursing students", The Journal of the Korea Contents Association, Vol. 15, No. 3 pp. 219-228, (2015).	eng	W. H. Jun, M-J. Jo, HJ. Na	W. H. Jun, M-J. Jo, HJ. Na	1.0	W. H. Jun, M-J. Jo, HJ. Na	1.0	Relationships between anger expression, social supports and adjustment to college life among nursing students	Relationships between anger expression, social supports and adjustment to college life among nursing students	1.0	Relationships between anger expression, social supports and adjustment to college life among nursing students	1.0	2015	2015	1.0	2015	1.0	The Journal of the Korea Contents Association	The Journal of the Korea Contents Association	1.0	The Journal of the Korea Contents Association	1.0	15	15	1.0	15	1.0	3	3	1.0	3	1.0	219-228	219-228	1.0	219-228	1.0
336	GGGJCJ_2021_v21n2_89_002	Kirsch, U., "Optimal topologies of truss structures", Computer Methods in Applied Mechanics and Engineering, Vol.72, No.1, pp.15~28, 1989, doi: 10.1016/0045-7825(89)90119-9	eng	Kirsch, U	Kirsch, U	1.0	Kirsch, U	1.0	Optimal topologies of truss structures	Optimal topologies of truss structures	1.0	Optimal topologies of truss structures	1.0	1989	1989	1.0	1989	1.0	Computer Methods in Applied Mechanics and Engineering	Computer Methods in Applied Mechanics and Engineering	1.0	Computer Methods in Applied Mechanics and Engineering	1.0	72	72	1.0	72	1.0	1	1	1.0	1	1.0	15-28	15-28	1.0	15-28	1.0
337	BHSSCI_2019_v10n1_26_007	Lee, H. H., Kim, J. H., and Rho, K. G. (2012), "Strengthening Effects of RC Column Using Fiber Reinforced Polymer", Journal of the Korea Concrete Institute, Vol. 24, No. 4, pp. 473-480 (in Korean). doi:10.4334/JKCI.2012.24.4.473	eng	Lee, H. H., Kim, J. H., and Rho, K. G	Lee, H. H., Kim, J. H., and Rho, K. G	1.0	Lee, H. H., Kim, J. H., and Rho, K. G	1.0	Strengthening Effects of RC Column Using Fiber Reinforced Polymer	Strengthening Effects of RC Column Using Fiber Reinforced Polymer	1.0	Strengthening Effects of RC Column Using Fiber Reinforced Polymer	1.0	2012	2012	1.0	2012	1.0	Journal of the Korea Concrete Institute	Journal of the Korea Concrete Institute	1.0	Journal of the Korea Concrete Institute	1.0	24	24	1.0	24	1.0	4	4	1.0	4	1.0	473-480	473-480	1.0	473-480	1.0
338	KJKHEW_2021_v40n3_369_043	Ke, K., Yam, M.C., Zhang, H., Lam, A. and Zhou, X. (2020), "High-strength steel frames with SMA connections in self-centring energy-dissipation bays: insights and a multimodal nonlinear static procedure", Smart Mater. Struct., 29(12), 125020. https://doi.org/10.1088/1361-665X/abc147.	eng	Ke, K., Yam, M.C., Zhang, H., Lam, A. and Zhou, X	Ke, K., Yam, M.C., Zhang, H., Lam, A. and Zhou, X	1.0	Ke, K., Yam, M.C., Zhang, H., Lam, A. and Zhou, X	1.0	High-strength steel frames with SMA connections in self-centring energy-dissipation bays: insights and a multimodal nonlinear static procedure	High-strength steel frames with SMA connections in self-centring energy-dissipation bays: insights and a multimodal nonlinear static procedure	1.0	High-strength steel frames with SMA connections in self-centring energy-dissipation bays: insights and a multimodal nonlinear static procedure	1.0	2020	2020	1.0	2020	1.0	Smart Mater. Struct	Smart Mater. Struct	1.0	Smart Mater. Struct	1.0	29	29	1.0	29	1.0	12	12	1.0	12	1.0	125020	125020	1.0	125020	1.0
339	DJTJBT_2021_v19n7_1_004	C. Cath, S. Wachter, B. Mittelstadt, M. Taddeo & L. (2018). Floridi, Artificial Intelligence and the 'Good Society': the US, EU, and UK approach. Science and Engineering Ethics, 24(2), 505-528. https://doi.org/10.1007/s11948-017-9901-7	eng	C. Cath, S. Wachter, B. Mittelstadt, M. Taddeo & L	C. Cath, S. Wachter, B. Mittelstadt, M. Taddeo & L	1.0	Cath, C, Wachter, S, Mittelstadt, B, Taddeo, M, L	0.74	Floridi, Artificial Intelligence and the 'Good Society': the US, EU, and UK approach	Floridi, Artificial Intelligence and the 'Good Society': the US, EU, and UK approach	1.0	Floridi, Artificial Intelligence and the 'Good Society': the US, EU, and UK approach	1.0	2018	2018	1.0	2018	1.0	Science and Engineering Ethics	Science and Engineering Ethics	1.0	Science and Engineering Ethics	1.0	24	24	1.0	24	1.0	2	2	1.0	2	1.0	505-528	505-528	1.0	505-528	1.0
340	GJKOBK_2021_v33n1_81_038	Kim, H.-J., & Hong, S.-H. (2015). The mediating effects of peer attachment and self-esteem on the relationships between parenting attitude and school adjustment. The Journal of Korea Elementary Education, 26(1), 413-429. doi:10.20972/kjee.26.1.201503.413	eng	Kim, H.-J., & Hong, S.-H	Kim, H.-J., & Hong, S.-H	1.0	Kim, H.-J., & Hong, S.-H	1.0	The mediating effects of peer attachment and self-esteem on the relationships between parenting attitude and school adjustment	The mediating effects of peer attachment and self-esteem on the relationships between parenting attitude and school adjustment	1.0	The mediating effects of peer attachment and self-esteem on the relationships between parenting attitude and school adjustment	1.0	2015	2015	1.0	2015	1.0	The Journal of Korea Elementary Education	The Journal of Korea Elementary Education	1.0	The Journal of Korea Elementary Education	1.0	26	26	1.0	26	1.0	1	1	1.0	1	1.0	413-429	413-429	1.0	413-429	1.0
341	SMJSBF_2020_v27n2_64_060	Tavares AR, Volpe FM. Electroconvulsive therapy (ECT) effective for psychotic recrudescence and suicidality after varenicline adjunctive therapy for smoking cessation in a schizoaffective patient. Braz J Psychiatry 2010;32:315-316.	eng	Tavares AR, Volpe FM	Tavares AR, Volpe FM	1.0	Tavares AR, Volpe FM	1.0	Electroconvulsive therapy (ECT) effective for psychotic recrudescence and suicidality after varenicline adjunctive therapy for smoking cessation in a schizoaffective patient	Electroconvulsive therapy (ECT) effective for psychotic recrudescence and suicidality after varenicline adjunctive therapy for smoking cessation in a schizoaffective patient	1.0	Electroconvulsive therapy (ECT) effective for psychotic recrudescence and suicidality after varenicline adjunctive therapy for smoking cessation in a schizoaffective patient	1.0	2010	2010	1.0	2010	1.0	Braz J Psychiatry	Braz J Psychiatry	1.0	Braz J Psychiatry	1.0	32	32	1.0	32	1.0			1.0		1.0	315-316	315-316	1.0	315-316	1.0
342	KJKHB9_2021_v79n1_9_010	Dey, P., Talukdar, S. and Bordoloi, D.J. (2016), "Multiple-crack identification in a channel section steel beam using a combined response surface methodology and genetic algorithm", Struct. Control Hlth. Monit., 23(6), 938-959. https://doi.org/10.1002/stc.1818.	eng	Dey, P., Talukdar, S. and Bordoloi, D.J	Dey, P., Talukdar, S. and Bordoloi, D.J	1.0	Dey, P., Talukdar, S. and Bordoloi, D.J	1.0	Multiple-crack identification in a channel section steel beam using a combined response surface methodology and genetic algorithm	Multiple-crack identification in a channel section steel beam using a combined response surface methodology and genetic algorithm	1.0	Multiple-crack identification in a channel section steel beam using a combined response surface methodology and genetic algorithm	1.0	2016	2016	1.0	2016	1.0	Struct. Control Hlth. Monit	Struct. Control Hlth. Monit	1.0	Struct. Control Hlth. Monit	1.0	23	23	1.0	23	1.0	6	6	1.0	6	1.0	938-959	938-959	1.0	938-959	1.0
343	HOJGBJ_2021_v9n1_27_014	Bolger, Niall, Angelina Davis, and Eshkol Rafaeli. "Diary Methods: Capturing Life As It Is Lived." Annual Review of Psychology, Vol. 54 pp.579-616, 2003.	eng	Bolger, Niall, Angelina Davis, and Eshkol Rafaeli	Bolger, Niall, Angelina Davis, and Eshkol Rafaeli	1.0	Bolger, Niall, Angelina Davis, and Eshkol Rafaeli	1.0	Diary Methods: Capturing Life As It Is Lived	Diary Methods: Capturing Life As It Is Lived	1.0	Diary Methods: Capturing Life As It Is Lived	1.0	2003	2003	1.0	2003	1.0	Annual Review of Psychology	Annual Review of Psychology	1.0	Annual Review of Psychology	1.0	54	54	1.0	54	1.0			1.0		1.0	579-616	579-616	1.0	579-616	1.0
344	SMJSBF_2020_v27n2_112_011	Jang Y, Lee ST, Lim JA, Kim TJ, Jun JS, Moon J, et al. Psychiatric symptoms delay the diagnosis of anti-LGI1 encephalitis. J Neuroimmunol 2018;317:8-14.	eng	Jang Y, Lee ST, Lim JA, Kim TJ, Jun JS, Moon J, et al	Jang Y, Lee ST, Lim JA, Kim TJ, Jun JS, Moon J, et al	1.0	Jang Y, Lee ST, Lim JA, Kim TJ, Jun JS, Moon J, et al	1.0	Psychiatric symptoms delay the diagnosis of anti-LGI1 encephalitis	Psychiatric symptoms delay the diagnosis of anti-LGI1 encephalitis	1.0	Psychiatric symptoms delay the diagnosis of anti-LGI1 encephalitis	1.0	2018	2018	1.0	2018	1.0	J Neuroimmunol	J Neuroimmunol	1.0	J Neuroimmunol	1.0	317	317	1.0	317	1.0			1.0		1.0	8-14	8-14	1.0	8-14	1.0
345	DOTSBL_2021_v28n3_89_030	Kim, H. Y. and Kim, S. S., "A Special Issue for Tourism Development and Resources Chapter : Research Articles; Estimating the Use Value of Hwaseong Castle : A Contingent Valuation Approach", Journal of Tourism Science, Vol. 27, No. 3, 2003, pp. 157-172.	eng	Kim, H. Y. and Kim, S. S	Kim, H. Y. and Kim, S. S	1.0	Kim, H. Y. and Kim, S. S	1.0	A Special Issue for Tourism Development and Resources Chapter : Research Articles; Estimating the Use Value of Hwaseong Castle : A Contingent Valuation Approach	A Special Issue for Tourism Development and Resources Chapter : Research Articles; Estimating the Use Value of Hwaseong Castle : A Contingent Valuation Approach	1.0	Research Articles; Estimating the Use Value of Hwaseong Castle : A Contingent Valuation Approach	0.6	2003	2003	1.0	2003	1.0	Journal of Tourism Science	Journal of Tourism Science	1.0	Journal of Tourism Science	1.0	27	27	1.0	27	1.0	3	3	1.0	3	1.0	157-172	157-172	1.0	157-172	1.0
346	HRSCBX_2021_v35n3_256_017	Oh, K.S., D.W. Lee, S.H. Jung and C.S. Park(2009) A Spatial Decision Support System for Establishing Urban Ecological Network: Based on the Landscape Ecology Theory. Spatial Information Research 17(3): 251-259. (in Korean with English abstract)	eng	Oh, K.S., D.W. Lee, S.H. Jung and C.S. Park	Oh, K.S., D.W. Lee, S.H. Jung and C.S. Park	1.0	Oh, K.S., D.W. Lee, S.H. Jung and C.S. Park	1.0	A Spatial Decision Support System for Establishing Urban Ecological Network: Based on the Landscape Ecology Theory	A Spatial Decision Support System for Establishing Urban Ecological Network: Based on the Landscape Ecology Theory	1.0	A Spatial Decision Support System for Establishing Urban Ecological Network: Based on the	0.7807017543859649	2009	2009	1.0	2009	1.0	Spatial Information Research	Spatial Information Research	1.0	Landscape Ecology Theory. Spatial Information Research	0.5185185185185185	17	17	1.0	17	1.0	3	3	1.0	3	1.0	251-259	251-259	1.0	251-259	1.0
347	GJGJB6_2021_v24n2_93_008	van den Bekerom MP, Kodde IF, Aster A, Bleys RL, Eygendaal D. Clinical relevance of distal biceps insertional and footprint anatomy. Knee Surg Sports Traumatol Arthrosc 2016;24:2300-7.	eng	van den Bekerom MP, Kodde IF, Aster A, Bleys RL, Eygendaal D	van den Bekerom MP, Kodde IF, Aster A, Bleys RL, Eygendaal D	1.0	van den Bekerom MP, Kodde IF, Aster A, Bleys RL, Eygendaal D	1.0	Clinical relevance of distal biceps insertional and footprint anatomy	Clinical relevance of distal biceps insertional and footprint anatomy	1.0	Clinical relevance of distal biceps insertional and footprint anatomy	1.0	2016	2016	1.0	2016	1.0	Knee Surg Sports Traumatol Arthrosc	Knee Surg Sports Traumatol Arthrosc	1.0	Knee Surg Sports Traumatol Arthrosc	1.0	24	24	1.0	24	1.0			1.0		1.0	2300-2307	2300-2307	1.0	2300-2307	1.0
348	HMJGBP_2021_v49n4_336_056	Sharifnia, H., Hindman, D.P. 2017. Effect of manufacturing parameters on mechanical properties of southern yellow pine cross laminated timber. Construction and Building Materials 156: 314-320.	eng	Sharifnia, H., Hindman, D.P	Sharifnia, H., Hindman, D.P	1.0	Sharifnia, H., Hindman, D.P	1.0	Effect of manufacturing parameters on mechanical properties of southern yellow pine cross laminated timber	Effect of manufacturing parameters on mechanical properties of southern yellow pine cross laminated timber	1.0	Effect of manufacturing parameters on mechanical properties of southern yellow pine cross laminated timber	1.0	2017	2017	1.0	2017	1.0	Construction and Building Materials	Construction and Building Materials	1.0	Construction and Building Materials	1.0	156	156	1.0	156	1.0			1.0		1.0	314-320	314-320	1.0	314-320	1.0
349	MSMSBV_2021_v49n1_95_010	Blois MS. 1958. Antioxidant determinations by the use of a stable free radical. Nature 181: 1199-1120.	eng	Blois MS	Blois MS	1.0	Blois MS	1.0	Antioxidant determinations by the use of a stable free radical	Antioxidant determinations by the use of a stable free radical	1.0	Antioxidant determinations by the use of a stable free radical	1.0	1958	1958	1.0	1958	1.0	Nature	Nature	1.0	Nature	1.0	181	181	1.0	181	1.0			1.0		1.0	1199-1120	1199-1120	1.0	1199-1120	1.0
350	OHHGBW_2021_v12n7_283_018	W. H. Yoo & Y. K. Chung. (2016). The roles of interpersonal communication between exposure to mass media and MERS-preventive behavioral intentions. Korean Journal of Broadcasting and Telecommunication Studies, 30(4), 121-151.	eng	W. H. Yoo & Y. K. Chung	W. H. Yoo & Y. K. Chung	1.0	Yoo Y, W, Chung	0.5652173913043478	The roles of interpersonal communication between exposure to mass media and MERS-preventive behavioral intentions	The roles of interpersonal communication between exposure to mass media and MERS-preventive behavioral intentions	1.0	The roles of interpersonal communication between exposure to mass media and MERS-preventive behavioral intentions	1.0	2016	2016	1.0	2016	1.0	Korean Journal of Broadcasting and Telecommunication Studies	Korean Journal of Broadcasting and Telecommunication Studies	1.0	Korean Journal of Broadcasting and Telecommunication Studies	1.0	30	30	1.0	30	1.0	4	4	1.0	4	1.0	121-151	121-151	1.0	121-151	1.0
351	HOJHB0_2020_v35n6_32_013	F. Teng, P. Medina and M. Heigold, "Compressible Fluid Flow Calculation Methods", Chemical Engineering, pp. 32-41, February, 2014.	eng	F. Teng, P. Medina and M. Heigold	F. Teng, P. Medina and M. Heigold	1.0	F. Teng, P. Medina and M. Heigold	1.0	Compressible Fluid Flow Calculation Methods	Compressible Fluid Flow Calculation Methods	1.0	Compressible Fluid Flow Calculation Methods', Chemical Engineering	0.6515151515151515	2014	2014	1.0	2014	1.0	Chemical Engineering	Chemical Engineering	1.0		0.0	3241		0.0		0.0			1.0		1.0	32-41	32-41	1.0	32-41	1.0
352	JMGHBV_2019_v36n7_667_020	Kim, D. S. and Bae, S. W., "Study for Applicability of Polymer and Polymer Coated Metal Materials within PBF System," Journal of the Korean Society for Precision Engineering, Vol. 32, No. 9, pp. 765-771, 2015.	eng	Kim, D. S. and Bae, S. W	Kim, D. S. and Bae, S. W	1.0	Kim, D. S. and Bae, S. W	1.0	Study for Applicability of Polymer and Polymer Coated Metal Materials within PBF System	Study for Applicability of Polymer and Polymer Coated Metal Materials within PBF System	1.0	Study for Applicability of Polymer and Polymer Coated Metal Materials within PBF System	1.0	2015	2015	1.0	2015	1.0	Journal of the Korean Society for Precision Engineering	Journal of the Korean Society for Precision Engineering	1.0	Journal of the Korean Society for Precision Engineering	1.0	32	32	1.0	32	1.0	9	9	1.0	9	1.0	765-771	765-771	1.0	765-771	1.0
353	E1BMAX_2021_v58n4_983_006	Q. Han and F. Lu, On the equation f<sup>n</sup>(z) + g<sup>n</sup>(z) = e<sup>&#x03B1;z+&#x03B2;</sup>, J. Contem. Math. Anal. 54(2019), no. 2, 98-102.	eng	Q. Han and F. Lu	Q. Han and F. Lu	1.0	Q. Han and F. Lu	1.0	On the equation f<sup>n</sup>(z) + g<sup>n</sup>(z) = e<sup>&#x03B1;z+&#x03B2;</sup>	On the equation f<sup>n</sup>(z) + g<sup>n</sup>(z) = e<sup>&#x03B1;z+&#x03B2;</sup>	1.0	On the equation f<sup>n</sup>(z) + g<sup>n</sup>(z) = e<sup>1;z+2;</sup>	0.8571428571428571	2019	2019	1.0	2019	1.0	J. Contem. Math. Anal	J. Contem. Math. Anal	1.0	J. Contem. Math. Anal	1.0	54	54	1.0	54	1.0	2	2	1.0	2	1.0	98-102	98-102	1.0	98-102	1.0
354	HGSMBT_2021_v39n1_19_006	Dauvin JC, G Bellan and D Bellan-Santini. 2010. Benthic indicators: from subjectivity to objectivity-Where is the line. Mar. Pollut. Bull. 60:947-953.	eng	Dauvin JC, G Bellan and D Bellan-Santini	Dauvin JC, G Bellan and D Bellan-Santini	1.0	Dauvin JC, G Bellan and D Bellan-Santini	1.0	Benthic indicators: from subjectivity to objectivity-Where is the line	Benthic indicators: from subjectivity to objectivity-Where is the line	1.0	Benthic indicators: from subjectivity to objectivity-Where is the line	1.0	2010	2010	1.0	2010	1.0	Mar. Pollut. Bull	Mar. Pollut. Bull	1.0	Mar. Pollut. Bull	1.0	60	60	1.0	60	1.0			1.0		1.0	947-953	947-953	1.0	947-953	1.0
355	HHSGBA_2019_v4n1_1_058	Knight-Jones TJD, Edmond K, Gubbins S, Paton DJ. 2014. Veterinary and human vaccine evalution methods. Proc Biol Sci 281: 2132839 (http://dx.doi.org/10.1098/rspb.2013.2839).	eng	Knight-Jones TJD, Edmond K, Gubbins S, Paton DJ	Knight-Jones TJD, Edmond K, Gubbins S, Paton DJ	1.0	Knight-Jones TJD, Edmond K, Gubbins S, Paton DJ	1.0	Veterinary and human vaccine evalution methods	Veterinary and human vaccine evalution methods	1.0	Veterinary and human vaccine evalution methods	1.0	2014	2014	1.0	2014	1.0	Proc Biol Sci	Proc Biol Sci	1.0	Proc Biol Sci	1.0	281	281	1.0	281	1.0			1.0		1.0	2132839	2132839	1.0	2132839	1.0
356	GJGJB6_2021_v24n2_114_057	Adams CR, Denard PJ, Brady PC, Hartzler RU, Burkhart SS. The arthroscopic superior capsular reconstruction. Am J Orthop (Belle Mead NJ) 2016;45:320-4.	eng	Adams CR, Denard PJ, Brady PC, Hartzler RU, Burkhart SS	Adams CR, Denard PJ, Brady PC, Hartzler RU, Burkhart SS	1.0	Adams CR, Denard PJ, Brady PC, Hartzler RU, Burkhart SS	1.0	The arthroscopic superior capsular reconstruction	The arthroscopic superior capsular reconstruction	1.0	The arthroscopic superior capsular reconstruction	1.0	2016	2016	1.0	2016	1.0	Am J Orthop (Belle Mead NJ)	Am J Orthop (Belle Mead NJ)	1.0	Am J Orthop	0.4074074074074074	45	45	1.0	45	1.0			1.0		1.0	320-324	320-324	1.0	320-324	1.0
357	KJKHCF_2021_v33n1_29_016	Li, B., Liu, J., Luo, F. and Man, X. (2015), "Evaluation of CFD simulation using various turbulence models for wind pressure on buildings based on wind tunnel experiments", Procedia Eng., 121, 2209-2216. https://doi.org/10.1016/j.proeng.2015.09.094.	eng	Li, B., Liu, J., Luo, F. and Man, X	Li, B., Liu, J., Luo, F. and Man, X	1.0	Li, B., Liu, J., Luo, F. and Man, X	1.0	Evaluation of CFD simulation using various turbulence models for wind pressure on buildings based on wind tunnel experiments	Evaluation of CFD simulation using various turbulence models for wind pressure on buildings based on wind tunnel experiments	1.0	Evaluation of CFD simulation using various turbulence models for wind pressure on buildings based on wind tunnel experiments	1.0	2015	2015	1.0	2015	1.0	Procedia Eng	Procedia Eng	1.0	Procedia Eng	1.0	121	121	1.0	121	1.0			1.0		1.0	2209-2216	2209-2216	1.0	2209-2216	1.0
358	GOHHBH_2021_v40n4_320_004	J. C. Kim, B. H. Heo, and D. S. Cho, "Noise reduction effect of an air bubble layer on an infinite flat plate considering the noise of multi-bubbles" (in Korean), Trans. Korean Soc. Noise Vib. Eng. 19, 1222-1230 (2009).	eng	J. C. Kim, B. H. Heo, and D. S. Cho	J. C. Kim, B. H. Heo, and D. S. Cho	1.0	J. C. Kim, B. H. Heo, and D. S. Cho	1.0	Noise reduction effect of an air bubble layer on an infinite flat plate considering the noise of multi-bubbles	Noise reduction effect of an air bubble layer on an infinite flat plate considering the noise of multi-bubbles	1.0	Noise reduction effect of an air bubble layer on an infinite flat plate considering the noise of multi-bubbles	1.0	2009	2009	1.0	2009	1.0	Trans. Korean Soc. Noise Vib. Eng	Trans. Korean Soc. Noise Vib. Eng	1.0	Trans. Korean Soc. Noise Vib. Eng	1.0	19	19	1.0	19	1.0			1.0		1.0	1222-1230	1222-1230	1.0	1222-1230	1.0
359	DGHGBJ_2019_v35n5_658_027	Lim, S., Lee, M., Lee, G., Kim, S., Yoon, S., Kang, K.(2012) Ionic and carbonaceous compositions of PM<sub>10</sub>, PM<sub>2.5</sub> and PM<sub>1.0</sub> at Gosan ABC Superstation and their ratios as source signature, Atmospheric Chemistry and Physics, 12(4), 2007-2024, https://doi.org/10.5194/acp-12-2007-2012.	eng	Lim, S., Lee, M., Lee, G., Kim, S., Yoon, S., Kang, K	Lim, S., Lee, M., Lee, G., Kim, S., Yoon, S., Kang, K	1.0	Lim, S., Lee, M., Lee, G., Kim, S., Yoon, S., Kang, K	1.0	Ionic and carbonaceous compositions of PM<sub>10</sub>, PM<sub>2.5</sub> and PM<sub>1.0</sub> at Gosan ABC Superstation and their ratios as source signature	Ionic and carbonaceous compositions of PM<sub>10</sub>, PM<sub>2.5</sub> and PM<sub>1.0</sub> at Gosan ABC Superstation and their ratios as source signature	1.0	Ionic and carbonaceous compositions of PM<sub>10</sub>, PM<sub>2.5</sub> and PM<sub>1.0</sub> at Gosan ABC Superstation and their ratios as source signature	1.0	2012	2012	1.0	2012	1.0	Atmospheric Chemistry and Physics	Atmospheric Chemistry and Physics	1.0	Atmospheric Chemistry and Physics	1.0	12	12	1.0	12	1.0	4	4	1.0	4	1.0	2007-2024	2007-2024	1.0	2007-2024	1.0
360	OJCHBH_2020_v18n4_36.1_020	Huang Y. The novel regulatory role of lncRNA-miRNA-mRNA axis in cardiovascular diseases. J Cell Mol Med 2018;22:5768-5775.	eng	Huang Y	Huang Y	1.0	Huang Y	1.0	The novel regulatory role of lncRNA-miRNA-mRNA axis in cardiovascular diseases	The novel regulatory role of lncRNA-miRNA-mRNA axis in cardiovascular diseases	1.0	The novel regulatory role of lncRNA-miRNA-mRNA axis in cardiovascular diseases	1.0	2018	2018	1.0	2018	1.0	J Cell Mol Med	J Cell Mol Med	1.0	J Cell Mol Med	1.0	22	22	1.0	22	1.0			1.0		1.0	5768-5775	5768-5775	1.0	5768-5775	1.0
361	SHBJBD_2019_v71n3_31_043	Reith, G., and Dobbie, F., 2012. "Lost in the game; Narratives of addiction and identity in recovery from problem gambling", Addiction Research and Theory, 20(6): 511-521.	eng	Reith, G., and Dobbie, F	Reith, G., and Dobbie, F	1.0	Reith, G., and Dobbie, F	1.0	Lost in the game; Narratives of addiction and identity in recovery from problem gambling	Lost in the game; Narratives of addiction and identity in recovery from problem gambling	1.0	Lost in the game; Narratives of addiction and identity in recovery from problem gambling	1.0	2012	2012	1.0	2012	1.0	Addiction Research and Theory	Addiction Research and Theory	1.0	Addiction Research and Theory	1.0	20	20	1.0	20	1.0	6	6	1.0	6	1.0	511-521	511-521	1.0	511-521	1.0
362	KJKHB9_2021_v79n3_309_004	Adalier, K. and Aydingun, O. (2001), "Structural engineering aspects of the June 27, 1998 Adana-Ceyhan (Turkey) earthquake", Eng. Struct., 23(4), 343-355. https://doi.org/10.1016/S0141-0296(00)00046-8.	eng	Adalier, K. and Aydingun, O	Adalier, K. and Aydingun, O	1.0	Adalier, K. and Aydingun, O	1.0	Structural engineering aspects of the June 27, 1998 Adana-Ceyhan (Turkey) earthquake	Structural engineering aspects of the June 27, 1998 Adana-Ceyhan (Turkey) earthquake	1.0		0.0	2001	2001	1.0	1998	0.0	Eng. Struct	Eng. Struct	1.0	Adana-Ceyhan (Turkey) earthquake', Eng. Struct	0.2391304347826087	23	23	1.0	23	1.0	4	4	1.0	4	1.0	343-355	343-355	1.0	343-355	1.0
363	DJTJBT_2021_v19n7_175_046	Y. K. Lee & B. H. Hyun. (2018). A Study on the Impact of Innovation Cluster Activity on Enterprise Performance Focused on Daejeon. Journal of Digital Convergence, 16(10), 155-167. DOI : 10.14400/JDC.2018.16.10.155	eng	Y. K. Lee & B. H. Hyun	Y. K. Lee & B. H. Hyun	1.0	Lee B, Y, Hyun	0.5454545454545454	A Study on the Impact of Innovation Cluster Activity on Enterprise Performance Focused on Daejeon	A Study on the Impact of Innovation Cluster Activity on Enterprise Performance Focused on Daejeon	1.0	A Study on the Impact of Innovation Cluster Activity on Enterprise Performance Focused on Daejeon	1.0	2018	2018	1.0	2018	1.0	Journal of Digital Convergence	Journal of Digital Convergence	1.0	Journal of Digital Convergence	1.0	16	16	1.0	16	1.0	10	10	1.0	10	1.0	155-167	155-167	1.0	155-167	1.0
364	GJGJB6_2020_v23n4_169_010	Uppal HS, Evans JP, Smith C. Frozen shoulder: a systematic review of therapeutic options. World J Orthop 2015;6:263-8.	eng	Uppal HS, Evans JP, Smith C	Uppal HS, Evans JP, Smith C	1.0	Uppal HS, Evans JP, Smith C	1.0	Frozen shoulder: a systematic review of therapeutic options	Frozen shoulder: a systematic review of therapeutic options	1.0	Frozen shoulder: a systematic review of therapeutic options	1.0	2015	2015	1.0	2015	1.0	World J Orthop	World J Orthop	1.0	World J Orthop	1.0	6	6	1.0	6	1.0			1.0		1.0	263-268	263-268	1.0	263-268	1.0
365	MSMSBV_2021_v49n2_217_028	Kumar V, Menon S, Agarwal H, Gopalakrishnan D. 2017. Characterization and optimization of bacterium isolated from soil samples for the production of siderophores. Resource-Efficient Technol. 3: 434-439.	eng	Kumar V, Menon S, Agarwal H, Gopalakrishnan D	Kumar V, Menon S, Agarwal H, Gopalakrishnan D	1.0	Kumar V, Menon S, Agarwal H, Gopalakrishnan D	1.0	Characterization and optimization of bacterium isolated from soil samples for the production of siderophores	Characterization and optimization of bacterium isolated from soil samples for the production of siderophores	1.0	Characterization and optimization of bacterium isolated from soil samples for the production of siderophores	1.0	2017	2017	1.0	2017	1.0	Resource-Efficient Technol	Resource-Efficient Technol	1.0	Resource-Efficient Technol	1.0	3	3	1.0	3	1.0			1.0		1.0	434-439	434-439	1.0	434-439	1.0
366	HHJHBQ_2021_v31n3_57_008	Sun J, Zhuge TY, Li ED, Zheng GW, Jin SD, Cai HY, Yuan H. The clinical study of 52 cases of perthes disease treated by the Huo-Gu capsule. Chinese Journal of Traditional Medical Traumatology and Orthopedics. 2005;13(6):45-6.	eng	Sun J, Zhuge TY, Li ED, Zheng GW, Jin SD, Cai HY, Yuan H	Sun J, Zhuge TY, Li ED, Zheng GW, Jin SD, Cai HY, Yuan H	1.0	Sun J, Zhuge TY, Li ED, Zheng GW, Jin SD, Cai HY, Yuan H	1.0	The clinical study of 52 cases of perthes disease treated by the Huo-Gu capsule	The clinical study of 52 cases of perthes disease treated by the Huo-Gu capsule	1.0	The clinical study of 52 cases of perthes disease treated by the Huo-Gu capsule	1.0	2005	2005	1.0	2005	1.0	Chinese Journal of Traditional Medical Traumatology and Orthopedics	Chinese Journal of Traditional Medical Traumatology and Orthopedics	1.0	Chinese Journal of Traditional Medical Traumatology and Orthopedics	1.0	13	13	1.0	13	1.0	6	6	1.0	6	1.0	45-46	45-46	1.0	45-46	1.0
367	E1MBA4_2021_v31n6_833_008	Chen PT, Shaw JF, Chao YP, Ho THD, Yu SM. 2010. Construction of chromosomally located T7 expression system for production of heterologous secreted proteins in Bacillus subtilis. J. Agric. Food Chem. 58: 5392-5399.	eng	Chen PT, Shaw JF, Chao YP, Ho THD, Yu SM	Chen PT, Shaw JF, Chao YP, Ho THD, Yu SM	1.0	Chen PT, Shaw JF, Chao YP, Ho THD, Yu SM	1.0	Construction of chromosomally located T7 expression system for production of heterologous secreted proteins in Bacillus subtilis	Construction of chromosomally located T7 expression system for production of heterologous secreted proteins in Bacillus subtilis	1.0	Construction of chromosomally located T7 expression system for production of heterologous secreted proteins in Bacillus subtilis	1.0	2010	2010	1.0	2010	1.0	J. Agric. Food Chem	J. Agric. Food Chem	1.0	J. Agric. Food Chem	1.0	58	58	1.0	58	1.0			1.0		1.0	5392-5399	5392-5399	1.0	5392-5399	1.0
368	OGNOBE_2020_v28n4_591_010	Gomes, J., J. Barbosa, and P. Teixeira. 2019. Natural antimicrobial agents as an alternative to chemical antimicrobial in the safety and preservation of food products. Curr. Chem. Biol. 13: 25-37.	eng	Gomes, J., J. Barbosa, and P. Teixeira	Gomes, J., J. Barbosa, and P. Teixeira	1.0	Gomes, J., J. Barbosa, and P. Teixeira	1.0	Natural antimicrobial agents as an alternative to chemical antimicrobial in the safety and preservation of food products	Natural antimicrobial agents as an alternative to chemical antimicrobial in the safety and preservation of food products	1.0	Natural antimicrobial agents as an alternative to chemical antimicrobial in the safety and preservation of food products	1.0	2019	2019	1.0	2019	1.0	Curr. Chem. Biol	Curr. Chem. Biol	1.0	Curr. Chem. Biol	1.0	13	13	1.0	13	1.0			1.0		1.0	25-37	25-37	1.0	25-37	1.0
369	GJHGBY_2020_v28n3_29_027	Robinson, D. K., Huang, L., Guo, Y., & Porter, A. L. (2013), "Forecasting innovation pathways for new and emerging science and technologies", Technological Forecasting and Social Change, Vol., 80, No. 2, pp. 267-285.	eng	Robinson, D. K., Huang, L., Guo, Y., & Porter, A. L	Robinson, D. K., Huang, L., Guo, Y., & Porter, A. L	1.0	Robinson, D. K., Huang, L., Guo, Y., & Porter, A. L	1.0	Forecasting innovation pathways for new and emerging science and technologies	Forecasting innovation pathways for new and emerging science and technologies	1.0	Forecasting innovation pathways for new and emerging science and technologies	1.0	2013	2013	1.0	2013	1.0	Technological Forecasting and Social Change	Technological Forecasting and Social Change	1.0	Technological Forecasting and Social Change	1.0	80	80	1.0	80	1.0	2	2	1.0	2	1.0	267-285	267-285	1.0	267-285	1.0
370	HGJHBY_2021_v49n7_589_007	Perrins, E. and Kumaraswamy, B., "Decision Feedback Detectors for SOQPSK," IEEE Transactions on Communications, Vol. 57, Iss. 8, August 2009, pp. 2359~2368.	eng	Perrins, E. and Kumaraswamy, B	Perrins, E. and Kumaraswamy, B	1.0	Perrins, E. and Kumaraswamy, B	1.0	Decision Feedback Detectors for SOQPSK	Decision Feedback Detectors for SOQPSK	1.0	Decision Feedback Detectors for SOQPSK	1.0	2009	2009	1.0	2009	1.0	IEEE Transactions on Communications	IEEE Transactions on Communications	1.0	IEEE Transactions on Communications	1.0	57	57	1.0	57	1.0	8	8	1.0	8	1.0	2359-2368	2359-2368	1.0	2359-2368	1.0
371	HOJHB0_2021_v36n1_56_013	W. Jang and Y. Suh, "Identifying Abnormal Accidents Using Local Outlier Factor and Decision Tree Algorithms", Journal of the Korean Institute of Industrial Engineers, Vol. 45, No. 4, pp. 329-340, 2019.	eng	W. Jang and Y. Suh	W. Jang and Y. Suh	1.0	W. Jang and Y. Suh	1.0	Identifying Abnormal Accidents Using Local Outlier Factor and Decision Tree Algorithms	Identifying Abnormal Accidents Using Local Outlier Factor and Decision Tree Algorithms	1.0	Identifying Abnormal Accidents Using Local Outlier Factor and Decision Tree Algorithms	1.0	2019	2019	1.0	2019	1.0	Journal of the Korean Institute of Industrial Engineers	Journal of the Korean Institute of Industrial Engineers	1.0	Journal of the Korean Institute of Industrial Engineers	1.0	45	45	1.0	45	1.0	4	4	1.0	4	1.0	329-340	329-340	1.0	329-340	1.0
372	GOGHBY_2019_v42n2_1_004	김두섭 (2012) "국제결혼 부부의 연령 및 교육수준 격차와 결혼안정성" &#x300A;한국인구학&#x300B; 35(1): 1-30.	kor	김두섭	김두섭	1.0	김두섭	1.0	국제결혼 부부의 연령 및 교육수준 격차와 결혼안정성	국제결혼 부부의 연령 및 교육수준 격차와 결혼안정성	1.0	국제결혼 부부의 연령 및 교육수준 격차와 결혼안정성' 한국인구학	0.8	2012	2012	1.0	2012	1.0	한국인구학	한국인구학	1.0		0.0	35	35	1.0	35	1.0	1	1	1.0	1	1.0	1-30	1-30	1.0	1-30	1.0
373	GROSBR_2021_v45n3_408_002	Xie L, Cianciolo RE, Hulette B, Lee HW, Qi Y, Cofer G, Johnson GA. Magnetic resonance histology of age-related nephropathy in the Sprague Dawley rat. Toxicol Pathol 2012;40(5):764-78.	eng	Xie L, Cianciolo RE, Hulette B, Lee HW, Qi Y, Cofer G, Johnson GA	Xie L, Cianciolo RE, Hulette B, Lee HW, Qi Y, Cofer G, Johnson GA	1.0	Xie L, Cianciolo RE, Hulette B, Lee HW, Qi Y, Cofer G, Johnson GA	1.0	Magnetic resonance histology of age-related nephropathy in the Sprague Dawley rat	Magnetic resonance histology of age-related nephropathy in the Sprague Dawley rat	1.0	Magnetic resonance histology of age-related nephropathy in the Sprague Dawley rat	1.0	2012	2012	1.0	2012	1.0	Toxicol Pathol	Toxicol Pathol	1.0	Toxicol Pathol	1.0	40	40	1.0	40	1.0	5	5	1.0	5	1.0	764-778	764-778	1.0	764-778	1.0
374	OMGJBU_2021_v37n1_31_004	김형근(2020),"중국의 5G 스마트항만 추진 동향과 시사점," 항만, 2020년 신년호 150호, 67-74.	kor	김형근	김형근	1.0		0.0	중국의 5G 스마트항만 추진 동향과 시사점	중국의 5G 스마트항만 추진 동향과 시사점	1.0	김형근(2020),'중국의 5G 스마트항만 추진 동향과 시사점,' 항만, 2020년 신년호 150호	0.41818181818181815	2020	2020	1.0		0.0	항만	항만, 2020년	0.2222222222222222		0.0			1.0		1.0	2020년 신년호 150호	150	0.21428571428571427		0.0	67-74	67-74	1.0	67-74	1.0
375	CCTHCV_2021_v21n7_171_009	최재우, "공정여행상품의 지각된 사회적 가치가 여행상품 신뢰와 구매의사결정에 미치는 영향 연구," 관광경영연구, 제86권, pp.147-165, 2018.	kor	최재우	최재우	1.0	최재우, '공정여행상품의 지각된 사회적 가치가 여행상품 신뢰와 구매의사결정에 미치는 영향, 연구, ', 관광경영연구	0.046875	공정여행상품의 지각된 사회적 가치가 여행상품 신뢰와 구매의사결정에 미치는 영향 연구	공정여행상품의 지각된 사회적 가치가 여행상품 신뢰와 구매의사결정에 미치는 영향 연구	1.0		0.0	2018	2018	1.0	2018	1.0	관광경영연구	관광경영연구	1.0		0.0	86	86	1.0	86	1.0			1.0		1.0	147-165	147-165	1.0	147-165	1.0
376	COHHB6_2020_v13n2_52_024	Mayeda DL, Simon JH, Aimar DF, Finley K. In vivo measurement accuracy in vital and necrotic canals with the Endex apex locator. J Endod. 1993; 19: 545-8.	eng	Mayeda DL, Simon JH, Aimar DF, Finley K	Mayeda DL, Simon JH, Aimar DF, Finley K	1.0	Mayeda DL, Simon JH, Aimar DF, Finley K	1.0	In vivo measurement accuracy in vital and necrotic canals with the Endex apex locator	In vivo measurement accuracy in vital and necrotic canals with the Endex apex locator	1.0	In vivo measurement accuracy in vital and necrotic canals with the Endex apex locator	1.0	1993	1993	1.0	1993	1.0	J Endod	J Endod	1.0	J Endod	1.0	19	19	1.0	19	1.0			1.0		1.0	545-548	545-548	1.0	545-548	1.0
377	CJGHBH_2020_v24n4_48_002	Kawase, M., Tamura, M., Sunami, K., Izumi, T. and Morita, Y. "The Avionics System Design Concepts for The Advanced Solid Rocket," Journal of Space Technology and Science, Vol. 24, No. 1, pp. 13-16, 2008.	eng	Kawase, M., Tamura, M., Sunami, K., Izumi, T. and Morita, Y	Kawase, M., Tamura, M., Sunami, K., Izumi, T. and Morita, Y	1.0	Kawase, M., Tamura, M., Sunami, K., Izumi, T. and Morita, Y	1.0	The Avionics System Design Concepts for The Advanced Solid Rocket	The Avionics System Design Concepts for The Advanced Solid Rocket	1.0	The Avionics System Design Concepts for The Advanced Solid Rocket	1.0	2008	2008	1.0	2008	1.0	Journal of Space Technology and Science	Journal of Space Technology and Science	1.0	Journal of Space Technology and Science	1.0	24	24	1.0	24	1.0	1	1	1.0	1	1.0	13-16	13-16	1.0	13-16	1.0
378	HHSGBA_2019_v4n2_70_008	Margalef R. 1958. Information theory in ecology, General Systematics, 3: 36-71.	eng	Margalef R	Margalef R	1.0	Margalef R	1.0	Information theory in ecology	Information theory in ecology	1.0	Information theory in ecology	1.0	1958	1958	1.0	1958	1.0	General Systematics	General Systematics	1.0	General Systematics	1.0	3	3	1.0	3	1.0			1.0		1.0	36-71	36-71	1.0	36-71	1.0
379	HKBJBA_2021_v14n1_41_013	Ullo, S. L. (2019). Application of DInSAR Technique to High Coherence Sentinel-1 Images for Dam Monitoring and Result Validation through in Situ Measurements. IEEE Journal of Selected Topics in Applied Earth Observations and Remote Sensing. 12(3): 10-11.	eng	Ullo, S. L	Ullo, S. L	1.0	Ullo, S. L	1.0	Application of DInSAR Technique to High Coherence Sentinel-1 Images for Dam Monitoring and Result Validation through in Situ Measurements	Application of DInSAR Technique to High Coherence Sentinel-1 Images for Dam Monitoring and Result Validation through in Situ Measurements	1.0	Application of DInSAR Technique to High Coherence Sentinel-1 Images for Dam Monitoring and Result Validation through in Situ Measurements	1.0	2019	2019	1.0	2019	1.0	IEEE Journal of Selected Topics in Applied Earth Observations and Remote Sensing	IEEE Journal of Selected Topics in Applied Earth Observations and Remote Sensing	1.0	IEEE Journal of Selected Topics in Applied Earth Observations and Remote Sensing	1.0	12	12	1.0	12	1.0	3	3	1.0	3	1.0	10-11	10-11	1.0	10-11	1.0
380	TSBHB2_2021_v21n5_217_001	A. Shabtai, Y. Fledel, U. Kanonov, Y. Elovici, S. Doley et al., "Google Android: A Comprehensive Security Assessment," IEEE Secur. Priv. Mag., vol. 8, no. 2, pp. 35-44, Mar. 2010, doi: 10.1109/MSP.2010.2.	eng	A. Shabtai, Y. Fledel, U. Kanonov, Y. Elovici, S. Doley et al	A. Shabtai, Y. Fledel, U. Kanonov, Y. Elovici, S. Doley et al	1.0	A. Shabtai, Y. Fledel, U. Kanonov, Y. Elovici, S. Doley et al	1.0	Google Android: A Comprehensive Security Assessment	Google Android: A Comprehensive Security Assessment	1.0	Google Android: A Comprehensive Security Assessment	1.0	2010	2010	1.0	2010	1.0	IEEE Secur. Priv. Mag	IEEE Secur. Priv. Mag	1.0	IEEE Secur. Priv. Mag	1.0	8	8	1.0	8	1.0	2	2	1.0	2	1.0	35-44	35-44	1.0	35-44	1.0
381	DCJGB@_2021_v51n3_163_007	Arn ML, Dritsas K, Pandis N, Kloukos D. The effects of fixed orthodontic retainers on periodontal health: a systematic review. Am J Orthod Dentofacial Orthop 2020;157:156-164.e17.	eng	Arn ML, Dritsas K, Pandis N, Kloukos D	Arn ML, Dritsas K, Pandis N, Kloukos D	1.0	Arn ML, Dritsas K, Pandis N, Kloukos D	1.0	The effects of fixed orthodontic retainers on periodontal health: a systematic review	The effects of fixed orthodontic retainers on periodontal health: a systematic review	1.0	The effects of fixed orthodontic retainers on periodontal health: a systematic review	1.0	2020	2020	1.0	2020	1.0	Am J Orthod Dentofacial Orthop	Am J Orthod Dentofacial Orthop	1.0	Am J Orthod Dentofacial Orthop	1.0	157	157	1.0	157	1.0			1.0		1.0	156-164	156-164	1.0	156-164	1.0
382	E1HKAL_2021_v24n6_219_004	Cho SH, Lee SM, Park BH, Lee SM. Effect of feeding ratio on growth and body composition of juvenile olive flounder Paralichthys olivaceus fed extruded pellets during the summer season. Aquaculture. 2006;251:78-84.	eng	Cho SH, Lee SM, Park BH, Lee SM	Cho SH, Lee SM, Park BH, Lee SM	1.0	Cho SH, Lee SM, Park BH, Lee SM	1.0	Effect of feeding ratio on growth and body composition of juvenile olive flounder Paralichthys olivaceus fed extruded pellets during the summer season	Effect of feeding ratio on growth and body composition of juvenile olive flounder Paralichthys olivaceus fed extruded pellets during the summer season	1.0	Effect of feeding ratio on growth and body composition of juvenile olive flounder Paralichthys olivaceus fed extruded pellets during the summer season	1.0	2006	2006	1.0	2006	1.0	Aquaculture	Aquaculture	1.0	Aquaculture	1.0	251	251	1.0	251	1.0			1.0		1.0	78-84	78-84	1.0	78-84	1.0
383	TPTPR5_2021_v12n1_57_034	Thompson, P., Berardelli, A., Rothwell, J., Day, B., Dick, J., Benecke, R. and Marsden, C. (1988), "The coexistence of bradykinesia and chorea in Huntington's disease and its implications for theories of basal ganglia control of movement", Brain, 111(2), 223-244. https://doi.org/10.1093/brain/111.2.223.	eng	Thompson, P., Berardelli, A., Rothwell, J., Day, B., Dick, J., Benecke, R. and Marsden, C	Thompson, P., Berardelli, A., Rothwell, J., Day, B., Dick, J., Benecke, R. and Marsden, C	1.0	Thompson, P., Berardelli, A., Rothwell, J., Day, B., Dick, J., Benecke, R. and Marsden, C	1.0	The coexistence of bradykinesia and chorea in Huntington's disease and its implications for theories of basal ganglia control of movement	The coexistence of bradykinesia and chorea in Huntington's disease and its implications for theories of basal ganglia control of movement	1.0	The coexistence of bradykinesia and chorea in Huntington's disease and its implications for theories of basal ganglia control of movement	1.0	1988	1988	1.0	1988	1.0	Brain	Brain	1.0	Brain	1.0	111	111	1.0	111	1.0	2	2	1.0	2	1.0	223-244	223-244	1.0	223-244	1.0
384	JJPHCH_2019_v30n7_583_014	M. Pieraccini, L. Miccinesi, and N. Rojhani, "RCS measurements and ISAR images of small UAVs," IEEE Aerospace and Electronic Systems Magazine, vol. 32, no. 9, pp. 28-32, Sep. 2017.	eng	M. Pieraccini, L. Miccinesi, and N. Rojhani	M. Pieraccini, L. Miccinesi, and N. Rojhani	1.0	M. Pieraccini, L. Miccinesi, and N. Rojhani	1.0	RCS measurements and ISAR images of small UAVs	RCS measurements and ISAR images of small UAVs	1.0	RCS measurements and ISAR images of small UAVs	1.0	2017	2017	1.0	2017	1.0	IEEE Aerospace and Electronic Systems Magazine	IEEE Aerospace and Electronic Systems Magazine	1.0	IEEE Aerospace and Electronic Systems Magazine	1.0	32	32	1.0	32	1.0	9	9	1.0	9	1.0	28-32	28-32	1.0	28-32	1.0
385	BCHSBQ_2020_v3n2_147_102	Pace, S. (2004), "A grounded theory of the flow experiences of web users," International Journal of Human-Computer Studies, 60, 327-63.	eng	Pace, S	Pace, S	1.0	Pace, S	1.0	A grounded theory of the flow experiences of web users	A grounded theory of the flow experiences of web users	1.0	A grounded theory of the flow experiences of web users	1.0	2004	2004	1.0	2004	1.0	International Journal of HumanComputer Studies	International Journal of Human-Computer Studies	0.9787234042553191	International Journal of Human-Computer Studies	0.9787234042553191	60	60	1.0	60	1.0			1.0		1.0	327-363	327-363	1.0	327-363	1.0
386	HOSHB9_2021_v54n1_24_038	Kwak, I.S., D.S. Lee, C. Hong and Y.S. Park. 2018. Distribution patterns of benthic macroinvertebrates in streams of Korea. Korean Journal of Ecology and Environment 51: 60-70.	eng	Kwak, I.S., D.S. Lee, C. Hong and Y.S. Park	Kwak, I.S., D.S. Lee, C. Hong and Y.S. Park	1.0	Kwak, I.S., D.S. Lee, C. Hong and Y.S. Park	1.0	Distribution patterns of benthic macroinvertebrates in streams of Korea	Distribution patterns of benthic macroinvertebrates in streams of Korea	1.0	Distribution patterns of benthic macroinvertebrates in streams of Korea	1.0	2018	2018	1.0	2018	1.0	Korean Journal of Ecology and Environment	Korean Journal of Ecology and Environment	1.0	Korean Journal of Ecology and Environment	1.0	51	51	1.0	51	1.0			1.0		1.0	60-70	60-70	1.0	60-70	1.0
387	CGMCCK_2021_v21n4_345_012	Harbert H. Topical ice: a precursor to palatal injections. J Endod 1989; 15: 27-8.	eng	Harbert H	Harbert H	1.0	Harbert H	1.0	Topical ice: a precursor to palatal injections	Topical ice: a precursor to palatal injections	1.0	Topical ice: a precursor to palatal injections	1.0	1989	1989	1.0	1989	1.0	J Endod	J Endod	1.0	J Endod	1.0	15	15	1.0	15	1.0			1.0		1.0	27-28	27-28	1.0	27-28	1.0
388	SMJSBF_2020_v27n2_42_108	Gugger JJ, Dunn LE. Subarachnoid hemorrhage in the setting of electroconvulsive therapy in a patient with an unsecured cerebral aneurysm: a case report and review of the literature. J ECT 2019;35:212-214.	eng	Gugger JJ, Dunn LE	Gugger JJ, Dunn LE	1.0	Gugger JJ, Dunn LE	1.0	Subarachnoid hemorrhage in the setting of electroconvulsive therapy in a patient with an unsecured cerebral aneurysm: a case report and review of the literature	Subarachnoid hemorrhage in the setting of electroconvulsive therapy in a patient with an unsecured cerebral aneurysm: a case report and review of the literature	1.0	Subarachnoid hemorrhage in the setting of electroconvulsive therapy in a patient with an unsecured cerebral aneurysm: a case report and review of the literature	1.0	2019	2019	1.0	2019	1.0	J ECT	J ECT	1.0	J ECT	1.0	35	35	1.0	35	1.0			1.0		1.0	212-214	212-214	1.0	212-214	1.0
389	BCHSBQ_2021_v4n1_23_010	이미균(2018), "항공서비스전공 학생들의 전공선택 동기가 전공만족 및 진로결정 자기효능감에 미치는 영향", 관광경영연구, 22(7), 465-485.	kor	이미균	이미균	1.0	관광경영연구, '항공서비스전공 학생들의 전공선택 동기가 전공만족 및 진로결정 자기효능감에 미치는 영향'	0.017543859649122806	항공서비스전공 학생들의 전공선택 동기가 전공만족 및 진로결정 자기효능감에 미치는 영향	항공서비스전공 학생들의 전공선택 동기가 전공만족 및 진로결정 자기효능감에 미치는 영향	1.0		0.0	2018	2018	1.0	2018	1.0	관광경영연구	관광경영연구	1.0	이미균	0.0	22	22	1.0	22	1.0	7	7	1.0	7	1.0	465-485	465-485	1.0	465-485	1.0
390	HBOGB3_2021_v54n4_263_011	Mei J, Pu Q, Liao H, Ma L, Zhu Y, Liu L. A novel method for troubleshooting vascular injury during anatomic thoracoscopic pulmonary resection without conversion to thoracotomy. Surg Endosc 2013;27:530-7.	eng	Mei J, Pu Q, Liao H, Ma L, Zhu Y, Liu L	Mei J, Pu Q, Liao H, Ma L, Zhu Y, Liu L	1.0	Mei J, Pu Q, Liao H, Ma L, Zhu Y, Liu L	1.0	A novel method for troubleshooting vascular injury during anatomic thoracoscopic pulmonary resection without conversion to thoracotomy	A novel method for troubleshooting vascular injury during anatomic thoracoscopic pulmonary resection without conversion to thoracotomy	1.0	A novel method for troubleshooting vascular injury during anatomic thoracoscopic pulmonary resection without conversion to thoracotomy	1.0	2013	2013	1.0	2013	1.0	Surg Endosc	Surg Endosc	1.0	Surg Endosc	1.0	27	27	1.0	27	1.0			1.0		1.0	530-537	530-537	1.0	530-537	1.0
391	OOOSBL_2021_v31n2_104_034	Schlee, G., Reckmann, D. & Milani, T. L. (2012). Whole body vibration training reduces plantar foot sensitivity but improves balance control of healthy subjects. Neuroscience Letters, 506(1), 70-73.	eng	Schlee, G., Reckmann, D. & Milani, T. L	Schlee, G., Reckmann, D. & Milani, T. L	1.0	Schlee, G., Reckmann, D. & Milani, T. L	1.0	Whole body vibration training reduces plantar foot sensitivity but improves balance control of healthy subjects	Whole body vibration training reduces plantar foot sensitivity but improves balance control of healthy subjects	1.0	Whole body vibration training reduces plantar foot sensitivity but improves balance control of healthy subjects	1.0	2012	2012	1.0	2012	1.0	Neuroscience Letters	Neuroscience Letters	1.0	Neuroscience Letters	1.0	506	506	1.0	506	1.0	1	1	1.0	1	1.0	70-73	70-73	1.0	70-73	1.0
392	DHMOD5_2019_v19n6_44.1_007	Uhlig T, Kvien TK, Jensen JL, Axell T. Sicca symptoms, saliva and tear production, and disease variables in 636 patients with rheumatoid arthritis. Ann Rheum Dis 1999;58:415-422.	eng	Uhlig T, Kvien TK, Jensen JL, Axell T	Uhlig T, Kvien TK, Jensen JL, Axell T	1.0	Uhlig T, Kvien TK, Jensen JL, Axell T	1.0	Sicca symptoms, saliva and tear production, and disease variables in 636 patients with rheumatoid arthritis	Sicca symptoms, saliva and tear production, and disease variables in 636 patients with rheumatoid arthritis	1.0	Sicca symptoms, saliva and tear production, and disease variables in 636 patients with rheumatoid arthritis	1.0	1999	1999	1.0	1999	1.0	Ann Rheum Dis	Ann Rheum Dis	1.0	Ann Rheum Dis	1.0	58	58	1.0	58	1.0			1.0		1.0	415-422	415-422	1.0	415-422	1.0
393	E1COB2_2021_v20n3_105_009	T. Igarashi, A. Komatsu, T. Motooka, F. Ueno, Y. Kaji, and M. Yamamoto, Simulations of Intergranular Corrosion Feature for Stainless Steel using Cellular Automata Method, Zairyo-to-Kankyo, 63, 431 (2014). Doi: https:// doi.org/10.3323/jcorr.63.431	eng	T. Igarashi, A. Komatsu, T. Motooka, F. Ueno, Y. Kaji, and M. Yamamoto	T. Igarashi, A. Komatsu, T. Motooka, F. Ueno, Y. Kaji, and M. Yamamoto	1.0	T. Igarashi, A. Komatsu, T. Motooka, F. Ueno, Y. Kaji, and M. Yamamoto	1.0	Simulations of Intergranular Corrosion Feature for Stainless Steel using Cellular Automata Method	Simulations of Intergranular Corrosion Feature for Stainless Steel using Cellular Automata Method	1.0	Simulations of Intergranular Corrosion Feature for Stainless Steel using Cellular Automata Method, Zairyo-to-Kankyo	0.8434782608695652	2014	2014	1.0	2014	1.0	Zairyo-to-Kankyo	Zairyo-to-Kankyo	1.0		0.0	63	63	1.0	63	1.0			1.0		1.0	431	431	1.0	431	1.0
394	CJJOCB_2021_v23n2_14_007	R. Weinstein, R, -P, Sawh, A. Gandini, and D. Parks, "Improved pinning by multiple in-line damage," Supercond. Sci. Technol., vol. 18, pp. 2, 2005.	eng	R. Weinstein, R, -P, Sawh, A. Gandini, and D. Parks	R. Weinstein, R,-P, Sawh, A. Gandini, and D. Parks	0.9803921568627451	R. Weinstein, R, -P, Sawh, A. Gandini, and D. Parks	1.0	Improved pinning by multiple in-line damage	Improved pinning by multiple in-line damage	1.0	Improved pinning by multiple in-line damage	1.0	2005	2005	1.0	2005	1.0	Supercond. Sci. Technol	Supercond. Sci. Technol	1.0	Supercond. Sci. Technol	1.0	18	18	1.0	18	1.0			1.0	2	0.0	2	2	1.0		0.0
395	DGTCBD_2019_v20n5_927_001	Suh Jeong-Yeon, "A Study on Design Characteristics of Artistic Space effected by Light in 'Light and Space Art'", Journal of the Korean Institute of Interior Design, Vol. 14, No. 4, p.36, 2005	eng	Suh Jeong-Yeon	Suh Jeong-Yeon	1.0	Suh Jeong-Yeon	1.0	A Study on Design Characteristics of Artistic Space effected by Light in 'Light and Space Art	A Study on Design Characteristics of Artistic Space effected by Light in 'Light and Space Art	1.0	A Study on Design Characteristics of Artistic Space effected by Light in 'Light and Space Art	1.0	2005	2005	1.0	2005	1.0	Journal of the Korean Institute of Interior Design	Journal of the Korean Institute of Interior Design	1.0	Journal of the Korean Institute of Interior Design	1.0	14	14	1.0	14	1.0	4	4	1.0	4	1.0	36	36	1.0	36	1.0
396	DJTJBT_2021_v19n7_147_017	Keat, K. & A. Mohan. (2004), Integration of TAM based Electronic Commerce Model for Trust, Journal of American Academy of Business, 5(1/2), 404-410.	eng	Keat, K. & A. Mohan	Keat, K. & A. Mohan	1.0	Keat, K. & A. Mohan	1.0	Integration of TAM based Electronic Commerce Model for Trust	Integration of TAM based Electronic Commerce Model for Trust	1.0	Integration of TAM based Electronic Commerce Model for Trust	1.0	2004	2004	1.0	2004	1.0	Journal of American Academy of Business	Journal of American Academy of Business	1.0	Journal of American Academy of Business	1.0	5	5	1.0	5	1.0	1/2	1/2	1.0	1/2	1.0	404-410	404-410	1.0	404-410	1.0
397	TSBHB2_2021_v21n6_312_001	AlHogail, A. (2015). Design and validation of information security culture framework. Computers in Human Behavior, 49, 567-575.	eng	AlHogail, A	AlHogail, A	1.0	AlHogail, A	1.0	Design and validation of information security culture framework	Design and validation of information security culture framework	1.0	Design and validation of information security culture framework	1.0	2015	2015	1.0	2015	1.0	Computers in Human Behavior	Computers in Human Behavior	1.0	Computers in Human Behavior	1.0	49	49	1.0	49	1.0			1.0		1.0	567-575	567-575	1.0	567-575	1.0
398	TPTPHF_2021_v26n3_253_036	Suresh, S. and Mortensen, A. (1997), "Functionally gradient metals and metal ceramic composites, Part 2: Thermo Mechanical Behavior", Int. Mater Rev., 42(3), 85-116. https://doi.org/10.1179/imr.1997.42.3.85.	eng	Suresh, S. and Mortensen, A	Suresh, S. and Mortensen, A	1.0	Suresh, S. and Mortensen, A	1.0	Functionally gradient metals and metal ceramic composites, Part 2: Thermo Mechanical Behavior	Functionally gradient metals and metal ceramic composites, Part 2: Thermo Mechanical Behavior	1.0	Functionally gradient metals and metal ceramic composites, Part 2: Thermo Mechanical Behavior	1.0	1997	1997	1.0	1997	1.0	Int. Mater Rev	Int. Mater Rev	1.0	Int. Mater Rev	1.0	42	42	1.0	42	1.0	3	3	1.0	3	1.0	85-116	85-116	1.0	85-116	1.0
399	TPTPPP_2021_v11n1_37_026	Deka, B.K., Mandal, M. and Maji, T.K. (2012), "Effect of nanoparticles on flammability, UV resistance, biodegradability and chemical resistance of wood polymer nanocomposite", Ind. Eng. Chem. Res., 51(37), 11881-11891. https://doi.org/10.1021/ie3003123.	eng	Deka, B.K., Mandal, M. and Maji, T.K	Deka, B.K., Mandal, M. and Maji, T.K	1.0	Deka, B.K., Mandal, M. and Maji, T.K	1.0	Effect of nanoparticles on flammability, UV resistance, biodegradability and chemical resistance of wood polymer nanocomposite	Effect of nanoparticles on flammability, UV resistance, biodegradability and chemical resistance of wood polymer nanocomposite	1.0	Effect of nanoparticles on flammability, UV resistance, biodegradability and chemical resistance of wood polymer nanocomposite	1.0	2012	2012	1.0	2012	1.0	Ind. Eng. Chem. Res	Ind. Eng. Chem. Res	1.0	Ind. Eng. Chem. Res	1.0	51	51	1.0	51	1.0	37	37	1.0	37	1.0	11881-11891	11881-11891	1.0	11881-11891	1.0
400	DOTSBL_2021_v28n3_31_041	Ofori, G., "Ethical leadership : Examining the relationships with full range leadership model, employee outcomes, and organizational culture", Journal of Business Ethics, Vol. 90, No. 4, 2009, pp. 533-547.	eng	Ofori, G	Ofori, G	1.0	Ofori, G	1.0	Ethical leadership : Examining the relationships with full range leadership model, employee outcomes, and organizational culture	Ethical leadership : Examining the relationships with full range leadership model, employee outcomes, and organizational culture	1.0	Ethical leadership : Examining the relationships with full range leadership model, employee outcomes, and organizational culture	1.0	2009	2009	1.0	2009	1.0	Journal of Business Ethics	Journal of Business Ethics	1.0	Journal of Business Ethics	1.0	90	90	1.0	90	1.0	4	4	1.0	4	1.0	533-547	533-547	1.0	533-547	1.0
401	GRSTB8_2021_v2n3_210_018	Le, Z. (2015). Population dynamic of Henosepilachna vigintioctopunctata in different host plants in Jianghan plain. Northern Horticulture, 11, 103-105.	eng	Le, Z	Le, Z	1.0	Le, Z	1.0	Population dynamic of Henosepilachna vigintioctopunctata in different host plants in Jianghan plain	Population dynamic of Henosepilachna vigintioctopunctata in different host plants in Jianghan plain	1.0	Population dynamic of Henosepilachna vigintioctopunctata in different host plants in Jianghan plain	1.0	2015	2015	1.0	2015	1.0	Northern Horticulture	Northern Horticulture	1.0	Northern Horticulture	1.0	11	11	1.0	11	1.0			1.0		1.0	103-105	103-105	1.0	103-105	1.0
402	OJCHBH_2021_v19n1_11.1_007	Santosh KC. COVID-19 prediction models and unexploited data. J Med Syst 2020;44:170.	eng	Santosh KC	Santosh KC	1.0	Santosh KC	1.0	COVID-19 prediction models and unexploited data	COVID-19 prediction models and unexploited data	1.0	COVID-19 prediction models and unexploited data	1.0	2020	2020	1.0	2020	1.0	J Med Syst	J Med Syst	1.0	J Med Syst	1.0	44	44	1.0	44	1.0			1.0		1.0	170	170	1.0	170	1.0
403	HGCDCF_2019_v22n7_517_013	M.F. Zawrah, R.M Khattab, L.G. Girgis, H. El Daidamony, R. E. A. Aziz (2016) Stability and electrical conductivity of~water-base Al<sub>2</sub>O<sub>3</sub>, nanofluids for different applications, HBRC Journal, 12, pp. 227-234.	eng	M.F. Zawrah, R.M Khattab, L.G. Girgis, H. El Daidamony, R. E. A. Aziz	M.F. Zawrah, R.M Khattab, L.G. Girgis, H. El Daidamony, R. E. A. Aziz	1.0	Zawrah, M, Khattab, R, Girgis, L, Daidamony, H, Aziz, R	0.5942028985507246	Stability and electrical conductivity of-water-base Al<sub>2</sub>O<sub>3</sub>, nanofluids for different applications	Stability and electrical conductivity of~water-base Al<sub>2</sub>O<sub>3</sub>, nanofluids for different applications	0.9915254237288136	Stability and electrical conductivity of~water-base Al<sub>2</sub>O<sub>3</sub>, nanofluids for different applications	0.9915254237288136	2016	2016	1.0	2016	1.0	HBRC Journal	HBRC Journal	1.0	HBRC Journal	1.0	12	12	1.0	12	1.0			1.0		1.0	227-234	227-234	1.0	227-234	1.0
404	HJTOCM_2021_v36n4_92_021	D. R. Beddiar et al,, "Vision-based human activity recognition: A survey," Multimed. Tools. Appl. vol. 79, 2020, pp. 30509-30555.	eng	D. R. Beddiar et al	D. R. Beddiar et al	1.0	D. R. Beddiar et al	1.0	Vision-based human activity recognition: A survey	Vision-based human activity recognition: A survey	1.0	Vision-based human activity recognition: A survey	1.0	2020	2020	1.0	2020	1.0	Multimed. Tools. Appl	Multimed. Tools. Appl	1.0	Multimed. Tools. Appl	1.0	79	79	1.0	79	1.0			1.0		1.0	30509-30555	30509-30555	1.0	30509-30555	1.0
405	HGSMBT_2021_v39n1_100_006	Das P, JH Sa, KH Kim and EC Jeon. 2009. Effect of fertilizer application on ammonia emission and concentration levels of ammonium, nitrate, and nitrite ions in a rice field. Environ. Monit. Assess. 154:275-282.	eng	Das P, JH Sa, KH Kim and EC Jeon	Das P, JH Sa, KH Kim and EC Jeon	1.0	Das, P, Sa, K, Kim, E, Jeon	0.6875	Effect of fertilizer application on ammonia emission and concentration levels of ammonium, nitrate, and nitrite ions in a rice field	Effect of fertilizer application on ammonia emission and concentration levels of ammonium, nitrate, and nitrite ions in a rice field	1.0	Effect of fertilizer application on ammonia emission and concentration levels of ammonium, nitrate, and nitrite ions in a rice field	1.0	2009	2009	1.0	2009	1.0	Environ. Monit. Assess	Environ. Monit. Assess	1.0	Environ. Monit. Assess	1.0	154	154	1.0	154	1.0			1.0		1.0	275-282	275-282	1.0	275-282	1.0
406	ORHHBA_2021_v33n2_148_004	Bessey, C., S.N. Jarman, M. Stat, C.A. Rohner, M. Bunce, A. Koziol, M. Power, J.M. Rambahiniarison, A. Ponzn, A.J. Richardson and O. Berry. 2019. DNA metabarcoding assays reveal a diverse prey assemblage for Mobula rays in the Bohol Sea, Philippines. Ecol. Evol., 9: 2459-2474. https://doi.org/10.1002/ece3.4858.	eng	Bessey, C., S.N. Jarman, M. Stat, C.A. Rohner, M. Bunce, A. Koziol, M. Power, J.M. Rambahiniarison, A. Ponzn, A.J. Richardson and O. Berry	Bessey, C., S.N. Jarman, M. Stat, C.A. Rohner, M. Bunce, A. Koziol, M. Power, J.M. Rambahiniarison, A. Ponzn, A.J. Richardson and O. Berry	1.0	Bessey, C., S.N. Jarman, M. Stat, C.A. Rohner, M. Bunce, A. Koziol, M. Power, J.M. Rambahiniarison, A. Ponzn, A.J. Richardson and O. Berry	1.0	DNA metabarcoding assays reveal a diverse prey assemblage for Mobula rays in the Bohol Sea, Philippines	DNA metabarcoding assays reveal a diverse prey assemblage for Mobula rays in the Bohol Sea, Philippines	1.0	DNA metabarcoding assays reveal a diverse prey assemblage for Mobula rays in the Bohol Sea	0.8737864077669902	2019	2019	1.0	2019	1.0	Ecol. Evol	Ecol. Evol	1.0	Philippines. Ecol. Evol	0.43478260869565216	9	9	1.0	9	1.0			1.0		1.0	2459-2474	2459-2474	1.0	2459-2474	1.0
407	SHSGBS_2019_v20n1_9_005	Choe YM, Yoon IY, Kim KW, Lee SD, Ju GW, Park JH. Prevalence and Clinical Features of Probable REM Sleep Behavior Disorder-An Epidemiological Study in Osan City. Sleep Medicine and Psychophysiology. 2011;18(1):23-8.	eng	Choe YM, Yoon IY, Kim KW, Lee SD, Ju GW, Park JH	Choe YM, Yoon IY, Kim KW, Lee SD, Ju GW, Park JH	1.0	Choe YM, Yoon IY, Kim KW, Lee SD, Ju GW, Park JH	1.0	Prevalence and Clinical Features of Probable REM Sleep Behavior Disorder-An Epidemiological Study in Osan City	Prevalence and Clinical Features of Probable REM Sleep Behavior Disorder-An Epidemiological Study in Osan City	1.0	Prevalence and Clinical Features of Probable REM Sleep Behavior Disorder-An Epidemiological Study in Osan City	1.0	2011	2011	1.0	2011	1.0	Sleep Medicine and Psychophysiology	Sleep Medicine and Psychophysiology	1.0	Sleep Medicine and Psychophysiology	1.0	18	18	1.0	18	1.0	1	1	1.0	1	1.0	23-28	23-28	1.0	23-28	1.0
408	MSMSBV_2021_v49n2_138_053	Zhong Y, Jin C, Gan J, Wang X, Shi Z, Xia X, et al. 2017. Apigenin attenuates patulin-induced apoptosis in HEK293 cells by modulating ROS-mediated mitochondrial dysfunction and caspase signal pathway Toxicon. 137: 106-113.	eng	Zhong Y, Jin C, Gan J, Wang X, Shi Z, Xia X, et al	Zhong Y, Jin C, Gan J, Wang X, Shi Z, Xia X, et al	1.0	Zhong Y, Jin C, Gan J, Wang X, Shi Z, Xia X, et al	1.0	Apigenin attenuates patulin-induced apoptosis in HEK293 cells by modulating ROS-mediated mitochondrial dysfunction and caspase signal pathway	Apigenin attenuates patulin-induced apoptosis in HEK293 cells by modulating ROS-mediated mitochondrial dysfunction and caspase signal pathway	1.0	Apigenin attenuates patulin-induced apoptosis in HEK293 cells by modulating ROS-mediated mitochondrial dysfunction and caspase signal pathway Toxicon	0.9463087248322147	2017	2017	1.0	2017	1.0	Toxicon	Toxicon	1.0		0.0	137	137	1.0	137	1.0			1.0		1.0	106-113	106-113	1.0	106-113	1.0
409	E1SHA2_2021_v12n2_261_011	Min KB, Park SG, Song JS, Yi KH, Jang TW, Min JY. Subcontractors and increased risk for work-related diseases and absenteeism. Am J Ind Med 2013;56(11):1296-306.	eng	Min KB, Park SG, Song JS, Yi KH, Jang TW, Min JY	Min KB, Park SG, Song JS, Yi KH, Jang TW, Min JY	1.0	Min KB, Park SG, Song JS, Yi KH, Jang TW, Min JY	1.0	Subcontractors and increased risk for work-related diseases and absenteeism	Subcontractors and increased risk for work-related diseases and absenteeism	1.0	Subcontractors and increased risk for work-related diseases and absenteeism	1.0	2013	2013	1.0	2013	1.0	Am J Ind Med	Am J Ind Med	1.0	Am J Ind Med	1.0	56	56	1.0	56	1.0	11	11	1.0	11	1.0	1296-1306	1296-1306	1.0	1296-1306	1.0
410	HHSGBA_2020_v5n1_17_001	Baltzegar DA, Reading BJ, Douros JD, Borski RJ. 2013. Role for leptin in promoting glucose mobilization during acute hyperosmotic stress in teleost fishes. J Endocrinol 220: 61-72. doi:10.1530/JOE-13-0292.	eng	Baltzegar DA, Reading BJ, Douros JD, Borski RJ	Baltzegar DA, Reading BJ, Douros JD, Borski RJ	1.0	Baltzegar DA, Reading BJ, Douros JD, Borski RJ	1.0	Role for leptin in promoting glucose mobilization during acute hyperosmotic stress in teleost fishes	Role for leptin in promoting glucose mobilization during acute hyperosmotic stress in teleost fishes	1.0	Role for leptin in promoting glucose mobilization during acute hyperosmotic stress in teleost fishes	1.0	2013	2013	1.0	2013	1.0	J Endocrinol	J Endocrinol	1.0	J Endocrinol	1.0	220	220	1.0	220	1.0			1.0		1.0	61-72	61-72	1.0	61-72	1.0
411	DRSRDH_2021_v35n3_97_011	He MT, Lee AY, Kim JH, Park CH, Shin YS, Cho EJ. Protective role of Cordyceps militaris in Abeta(1-42)-induced Alzheimer's disease in vivo. Food Sci Biotechnol. 2018;28(3):865-72.	eng	He MT, Lee AY, Kim JH, Park CH, Shin YS, Cho EJ	He MT, Lee AY, Kim JH, Park CH, Shin YS, Cho EJ	1.0	He MT, Lee AY, Kim JH, Park CH, Shin YS, Cho EJ	1.0	Protective role of Cordyceps militaris in Abeta(1-42)-induced Alzheimer's disease in vivo	Protective role of Cordyceps militaris in Abeta(1-42)-induced Alzheimer's disease in vivo	1.0	Protective role of Cordyceps militaris in Abeta(1-42)-induced Alzheimer's disease in vivo	1.0	2018	2018	1.0	2018	1.0	Food Sci Biotechnol	Food Sci Biotechnol	1.0	Food Sci Biotechnol	1.0	28	28	1.0	28	1.0	3	3	1.0	3	1.0	865-872	865-872	1.0	865-872	1.0
412	E1HKAL_2021_v24n2_99_012	Jorgensen EH, Jobling M, Christiansen JS. Metabolic requirements of arctic charr, Salvelinus alpinus (L), under hatchery conditions. Aquacult Fish Manage. 1991;22:377-8.	eng	Jorgensen EH, Jobling M, Christiansen JS	Jorgensen EH, Jobling M, Christiansen JS	1.0	Jorgensen EH, Jobling M, Christiansen JS	1.0	Metabolic requirements of arctic charr, Salvelinus alpinus (L), under hatchery conditions	Metabolic requirements of arctic charr, Salvelinus alpinus (L), under hatchery conditions	1.0	Metabolic requirements of arctic charr, Salvelinus alpinus (L), under hatchery conditions	1.0	1991	1991	1.0	1991	1.0	Aquacult Fish Manage	Aquacult Fish Manage	1.0	Aquacult Fish Manage	1.0	22	22	1.0	22	1.0			1.0		1.0	377-378	377-378	1.0	377-378	1.0
413	CCTHCV_2021_v21n7_660_050	이효원, 나예슬, 조미숙, "슬로라이프를 기반으로 한 식생활교육 프로그램의 개발과 효과성 검증," 한국식생활문화학회지, 제31권, 제2호, pp.111-120, 2016.	kor	이효원, 나예슬, 조미숙	이효원, 나예슬, 조미숙	1.0	이효원, 나예슬, 조미숙, 검증, '슬로라이프를 기반으로 한 식생활교육 프로그램의 개발과 효과성, 한국식생활문화학회지, '	0.19117647058823528	슬로라이프를 기반으로 한 식생활교육 프로그램의 개발과 효과성 검증	슬로라이프를 기반으로 한 식생활교육 프로그램의 개발과 효과성 검증	1.0		0.0	2016	2016	1.0	2016	1.0	한국식생활문화학회지	한국식생활문화학회지	1.0		0.0	31	31	1.0	31	1.0	2	2	1.0		0.0	111-120	111-120	1.0	111-120	1.0
414	HMJGBP_2021_v49n4_287_036	Moradbak, A., Tahir, P.M., Mohamed, A.Z., Halis, R. 2016. Alkaline sulfite anthraquinone and methanol pulping of bamboo (Gigantochloa scortechinii). BioResources 11(1): 235-248.	eng	Moradbak, A., Tahir, P.M., Mohamed, A.Z., Halis, R	Moradbak, A., Tahir, P.M., Mohamed, A.Z., Halis, R	1.0	Moradbak, A., Tahir, P.M., Mohamed, A.Z., Halis, R	1.0	Alkaline sulfite anthraquinone and methanol pulping of bamboo (Gigantochloa scortechinii)	Alkaline sulfite anthraquinone and methanol pulping of bamboo (Gigantochloa scortechinii)	1.0	Alkaline sulfite anthraquinone and methanol pulping of bamboo (Gigantochloa scortechinii)	1.0	2016	2016	1.0	2016	1.0	BioResources	BioResources	1.0	BioResources	1.0	11	11	1.0	11	1.0	1	1	1.0	1	1.0	235-248	235-248	1.0	235-248	1.0
415	OTSBB9_2021_v20n3_57_031	O'callaghan, D., D. Greene, J. Carthy, and P. Cunningham, "An analysis of the coherence of descriptors in topic modeling", Expert Systems with Applications, Vol.42, No.13, 2015, 5645-5657.	eng	O'callaghan, D., D. Greene, J. Carthy, and P. Cunningham	O'callaghan, D., D. Greene, J. Carthy, and P. Cunningham	1.0	O'callaghan, D., D. Greene, J. Carthy, and P. Cunningham	1.0	An analysis of the coherence of descriptors in topic modeling	An analysis of the coherence of descriptors in topic modeling	1.0	An analysis of the coherence of descriptors in topic modeling	1.0	2015	2015	1.0	2015	1.0	Expert Systems with Applications	Expert Systems with Applications	1.0	Expert Systems with Applications	1.0	42	42	1.0	42	1.0	13	13	1.0	13	1.0	5645-5657	5645-5657	1.0	5645-5657	1.0
416	CJGHBH_2020_v24n5_43_018	Armstrong, J. E. F. F. R. E. Y., and Winstanley, D. A. V. I. D., "A review of staggered array pin fin heat transfer for turbine cooling applications" Journal of Turbomachinery, Vol. 110, No. 1, pp. 94-103, 1988.	eng	Armstrong, J. E. F. F. R. E. Y., and Winstanley, D. A. V. I. D	Armstrong, J. E. F. F. R. E. Y., and Winstanley, D. A. V. I. D	1.0	Armstrong, J. E. F. F. R. E. Y., and Winstanley, D. A. V. I. D	1.0	A review of staggered array pin fin heat transfer for turbine cooling applications	A review of staggered array pin fin heat transfer for turbine cooling applications	1.0	A review of staggered array pin fin heat transfer for turbine cooling applications	1.0	1988	1988	1.0	1988	1.0	Journal of Turbomachinery	Journal of Turbomachinery	1.0	Journal of Turbomachinery	1.0	110	110	1.0	110	1.0	1	1	1.0	1	1.0	94-103	94-103	1.0	94-103	1.0
417	TSBHB2_2021_v21n7_331_017	K. G. B. c. N. K. a. Sotirios Brotsis a, "On the suitability of blockchain platforms for IoT applications: Architectures, security, privacy, and performance," Computer Networks, vol. 191, no. May 2021, p. 108005, May 2021.	eng	K. G. B. c. N. K. a. Sotirios Brotsis a	K. G. B. c. N. K. a. Sotirios Brotsis a	1.0	K	0.02564102564102564	On the suitability of blockchain platforms for IoT applications: Architectures, security, privacy, and performance	On the suitability of blockchain platforms for IoT applications: Architectures, security, privacy, and performance	1.0	On the suitability of blockchain platforms for IoT applications: Architectures, security, privacy, and performance	1.0	2021	2021	1.0	2021	1.0	Computer Networks	Computer Networks	1.0	Computer Networks	1.0	191	191	1.0	191	1.0		May 2021	0.0		1.0	108005	108005	1.0	108005	1.0
418	DGHGBJ_2019_v35n5_658_035	Querol, X., Moreno, T., Karanasiou, A., Reche, C., Alastuey, A., Viana, M., Font, O., Gil, J., de Miguel, E., Capdevila, M. (2012) Variability of levels and composition of PM<sub>10</sub> and PM<sub>2.5</sub> in the Barcelona metro system, Atmospheric Chemistry and Physics, 12, 5055-5076, https://doi.org/10.5194/acp-12-5055-2012.	eng	Querol, X., Moreno, T., Karanasiou, A., Reche, C., Alastuey, A., Viana, M., Font, O., Gil, J., de Miguel, E., Capdevila, M	Querol, X., Moreno, T., Karanasiou, A., Reche, C., Alastuey, A., Viana, M., Font, O., Gil, J., de Miguel, E., Capdevila, M	1.0	Querol, X., Moreno, T., Karanasiou, A., Reche, C., Alastuey, A., Viana, M., Font, O., Gil, J., de Miguel, E., Capdevila, M	1.0	Variability of levels and composition of PM<sub>10</sub> and PM<sub>2.5</sub> in the Barcelona metro system	Variability of levels and composition of PM<sub>10</sub> and PM<sub>2.5</sub> in the Barcelona metro system	1.0	Variability of levels and composition of PM<sub>10</sub> and PM<sub>2.5</sub> in the Barcelona metro system	1.0	2012	2012	1.0	2012	1.0	Atmospheric Chemistry and Physics	Atmospheric Chemistry and Physics	1.0	Atmospheric Chemistry and Physics	1.0	12	12	1.0	12	1.0			1.0		1.0	5055-5076	5055-5076	1.0	5055-5076	1.0
419	E1NSBN_2021_v15n4_528_043	Greising SM, Baltgalvis KA, Lowe DA, Warren GL. Hormone therapy and skeletal muscle strength: a meta-analysis. J Gerontol A Biol Sci Med Sci 2009;64:1071-81.	eng	Greising SM, Baltgalvis KA, Lowe DA, Warren GL	Greising SM, Baltgalvis KA, Lowe DA, Warren GL	1.0	Greising SM, Baltgalvis KA, Lowe DA, Warren GL	1.0	Hormone therapy and skeletal muscle strength: a meta-analysis	Hormone therapy and skeletal muscle strength: a meta-analysis	1.0	Hormone therapy and skeletal muscle strength: a meta-analysis	1.0	2009	2009	1.0	2009	1.0	J Gerontol A Biol Sci Med Sci	J Gerontol A Biol Sci Med Sci	1.0	J Gerontol A Biol Sci Med Sci	1.0	64	64	1.0	64	1.0			1.0		1.0	1071-1081	1071-1081	1.0	1071-1081	1.0
420	HNGHBF_2021_v42n3_293_023	Grimby A, Milsom I, Molander U, Wiklund I, Ekelund P. The influence of urinary incontinence on quality of life of elderly women. Age and Aging 1993;22(2):82-9.	eng	Grimby A, Milsom I, Molander U, Wiklund I, Ekelund P	Grimby A, Milsom I, Molander U, Wiklund I, Ekelund P	1.0	Grimby A, Milsom I, Molander U, Wiklund I, Ekelund P	1.0	The influence of urinary incontinence on quality of life of elderly women	The influence of urinary incontinence on quality of life of elderly women	1.0	The influence of urinary incontinence on quality of life of elderly women	1.0	1993	1993	1.0	1993	1.0	Age and Aging	Age and Aging	1.0	Age and Aging	1.0	22	22	1.0	22	1.0	2	2	1.0	2	1.0	82-89	82-89	1.0	82-89	1.0
421	TBRHBL_2019_v52n4_325_013	Sang, W.G., J.H. Kim, P. Shin, H.S. Cho, M.C. Seo, and G.H. Lee. 2017. A study on grain yield response and limitations of CERES-barley model according to soil types. Korean J. Soil Sci. Fert. 50(6):509-519.	eng	Sang, W.G., J.H. Kim, P. Shin, H.S. Cho, M.C. Seo, and G.H. Lee	Sang, W.G., J.H. Kim, P. Shin, H.S. Cho, M.C. Seo, and G.H. Lee	1.0	Sang, W.G., J.H. Kim, P. Shin, H.S. Cho, M.C. Seo, and G.H. Lee	1.0	A study on grain yield response and limitations of CERES-barley model according to soil types	A study on grain yield response and limitations of CERES-barley model according to soil types	1.0	A study on grain yield response and limitations of CERES-barley model according to soil types	1.0	2017	2017	1.0	2017	1.0	Korean J. Soil Sci. Fert	Korean J. Soil Sci. Fert	1.0	Korean J. Soil Sci. Fert	1.0	50	50	1.0	50	1.0	6	6	1.0	6	1.0	509-519	509-519	1.0	509-519	1.0
422	ONOHQM_2021_v38n3_194_010	Pezzin LE, Dillingham TR, MacKenzie EJ. Rehabilitation and the long-term outcomes of persons with trauma-related amputations. Arch Phys Med Rehabil 2000;81:292-300.	eng	Pezzin LE, Dillingham TR, MacKenzie EJ	Pezzin LE, Dillingham TR, MacKenzie EJ	1.0	Pezzin LE, Dillingham TR, MacKenzie EJ	1.0	Rehabilitation and the long-term outcomes of persons with trauma-related amputations	Rehabilitation and the long-term outcomes of persons with trauma-related amputations	1.0	Rehabilitation and the long-term outcomes of persons with trauma-related amputations	1.0	2000	2000	1.0	2000	1.0	Arch Phys Med Rehabil	Arch Phys Med Rehabil	1.0	Arch Phys Med Rehabil	1.0	81	81	1.0	81	1.0			1.0		1.0	292-300	292-300	1.0	292-300	1.0
423	CCTHCV_2021_v21n7_427_014	이란, "선교목적 한국어 교재 개발 방향성에 관한 탐색적 연구," 한국콘텐츠학회논문지, Vol.18, No.8, pp.166-177, 2018.	kor	이란	이란	1.0	이란, '선교목적 한국어 교재 개발 방향성에 관한 탐색적, 연구, ', 한국콘텐츠학회논문지	0.04	선교목적 한국어 교재 개발 방향성에 관한 탐색적 연구	선교목적 한국어 교재 개발 방향성에 관한 탐색적 연구	1.0		0.0	2018	2018	1.0	2018	1.0	한국콘텐츠학회논문지	한국콘텐츠학회논문지	1.0		0.0	18	18	1.0	18	1.0	8	8	1.0	8	1.0	166-177	166-177	1.0	166-177	1.0
424	TSBHB2_2021_v21n3_198_020	Sakalys, A., & Palsaitis, R. (2006). Development of intermodal transport in new European Union states. Transport, 21(2), 148-153.	eng	Sakalys, A., & Palsaitis, R	Sakalys, A., & Palsaitis, R	1.0	Sakalys, A., & Palsaitis, R	1.0	Development of intermodal transport in new European Union states	Development of intermodal transport in new European Union states	1.0	Development of intermodal transport in new European Union states	1.0	2006	2006	1.0	2006	1.0	Transport	Transport	1.0	Transport	1.0	21	21	1.0	21	1.0	2	2	1.0	2	1.0	148-153	148-153	1.0	148-153	1.0
425	KJKHFZ_2021_v28n1_43_012	Fierro, G.P.M. and Meo, M. (2015), "Residual fatigue life estimation using a nonlinear ultrasound modulation method", Smart Mater. Struct., 24(2), p. 025040. https://doi.org/10.1088/0964-1726/24/2/025040	eng	Fierro, G.P.M. and Meo, M	Fierro, G.P.M. and Meo, M	1.0	Fierro, G.P.M. and Meo, M	1.0	Residual fatigue life estimation using a nonlinear ultrasound modulation method	Residual fatigue life estimation using a nonlinear ultrasound modulation method	1.0	Residual fatigue life estimation using a nonlinear ultrasound modulation method	1.0	2015	2015	1.0	2015	1.0	Smart Mater. Struct	Smart Mater. Struct	1.0	Smart Mater. Struct	1.0	24	24	1.0	24	1.0	2	2	1.0	2	1.0	025040	025040	1.0	25040	0.8333333333333334
426	HOHHBZ_2021_v42n2_62_010	Bin W, Di C, Hongwei Z, Huaxin S, Qi X, Influence of clinical pathways used the hospitals of Traditional Chinese Medicine on patients hospitalized with stroke: a systematic review and Meta-analysis. Journal of Traditional Chinese Medicine, 2017;37(2):159-64.	eng	Bin W, Di C, Hongwei Z, Huaxin S, Qi X	Bin W, Di C, Hongwei Z, Huaxin S, Qi X	1.0	Bin W, Di C, Hongwei Z, Huaxin S, Qi X	1.0	Influence of clinical pathways used the hospitals of Traditional Chinese Medicine on patients hospitalized with stroke: a systematic review and Meta-analysis	Influence of clinical pathways used the hospitals of Traditional Chinese Medicine on patients hospitalized with stroke: a systematic review and Meta-analysis	1.0	Influence of clinical pathways used the hospitals of Traditional Chinese Medicine on patients hospitalized with stroke: a systematic review and Meta-analysis	1.0	2017	2017	1.0	2017	1.0	Journal of Traditional Chinese Medicine	Journal of Traditional Chinese Medicine	1.0	Journal of Traditional Chinese Medicine	1.0	37	37	1.0	37	1.0	2	2	1.0	2	1.0	159-164	159-164	1.0	159-164	1.0
427	DHBOB6_2021_v48n1_11_035	Abir R, Ben-Haroush A, Felz C, Okon E, Raanani H, Orvieto R, et al. Selection of patients before and after anticancer treatment for ovarian cryopreservation. Hum Reprod 2008;23:869-77.	eng	Abir R, Ben-Haroush A, Felz C, Okon E, Raanani H, Orvieto R, et al	Abir R, Ben-Haroush A, Felz C, Okon E, Raanani H, Orvieto R, et al	1.0	Abir R, Ben-Haroush A, Felz C, Okon E, Raanani H, Orvieto R, et al	1.0	Selection of patients before and after anticancer treatment for ovarian cryopreservation	Selection of patients before and after anticancer treatment for ovarian cryopreservation	1.0	Selection of patients before and after anticancer treatment for ovarian cryopreservation	1.0	2008	2008	1.0	2008	1.0	Hum Reprod	Hum Reprod	1.0	Hum Reprod	1.0	23	23	1.0	23	1.0			1.0		1.0	869-877	869-877	1.0	869-877	1.0
428	TPTPHF_2021_v26n2_175_034	Jalbi, S., Shadlou, M. and Bhattacharya. (2018), "Impedance functions for rigid skirted caissons supporting offshore wind turbines", Ocean Eng., 150, 21-35. https://doi.org/10.1016/j.oceaneng.2017.12.040.	eng	Jalbi, S., Shadlou, M. and Bhattacharya	Jalbi, S., Shadlou, M. and Bhattacharya	1.0	Jalbi, S., Shadlou, M. and Bhattacharya	1.0	Impedance functions for rigid skirted caissons supporting offshore wind turbines	Impedance functions for rigid skirted caissons supporting offshore wind turbines	1.0	Impedance functions for rigid skirted caissons supporting offshore wind turbines	1.0	2018	2018	1.0	2018	1.0	Ocean Eng	Ocean Eng	1.0	Ocean Eng	1.0	150	150	1.0	150	1.0			1.0		1.0	21-35	21-35	1.0	21-35	1.0
429	GROSBR_2021_v45n4_535_016	Yoo DG, Kim MC, Park MK, Song JM, Quan FS, Park KM, Cho YK, Kang SM. Protective effect of Korean red ginseng extract on the infections by H1N1 and H3N2 influenza viruses in mice. J Med Food 2012 Oct;15(10):855-62.	eng	Yoo DG, Kim MC, Park MK, Song JM, Quan FS, Park KM, Cho YK, Kang SM	Yoo DG, Kim MC, Park MK, Song JM, Quan FS, Park KM, Cho YK, Kang SM	1.0	Yoo DG, Kim MC, Park MK, Song JM, Quan FS, Park KM, Cho YK, Kang SM	1.0	Protective effect of Korean red ginseng extract on the infections by H1N1 and H3N2 influenza viruses in mice	Protective effect of Korean red ginseng extract on the infections by H1N1 and H3N2 influenza viruses in mice	1.0	Protective effect of Korean red ginseng extract on the infections by H1N1 and H3N2 influenza viruses in mice	1.0	2012	2012	1.0	2012	1.0	J Med Food	J Med Food	1.0	J Med Food	1.0	15	15	1.0	15	1.0	10	10	1.0	10	1.0	855-862	855-862	1.0	855-862	1.0
430	HJGHBQ_2021_v41n3_252_015	O. Noguchi, Furukawa-Sky Review 3 (2007) 1.	eng	O. Noguchi	O. Noguchi	1.0	O. Noguchi	1.0			1.0		1.0	2007	2007	1.0	2007	1.0	Furukawa-Sky Review	Sky Review	0.5263157894736842	Furukawa-Sky Review	1.0	3	3	1.0	3	1.0			1.0		1.0	1	1	1.0	1	1.0
431	SMJSBF_2020_v27n2_42_025	Woo YS, Bahk WM, Lee JG, Jeong JH, Kim MD, Sohn I, et al. Korean Medication Algorithm Project for Bipolar Disorder 2018 (KMAPBP 2018): fourth revision. Clinical Psychopharmacology and Neuroscience 2018;16:434-448.	eng	Woo YS, Bahk WM, Lee JG, Jeong JH, Kim MD, Sohn I, et al	Woo YS, Bahk WM, Lee JG, Jeong JH, Kim MD, Sohn I, et al	1.0	Woo YS, Bahk WM, Lee JG, Jeong JH, Kim MD, Sohn I, et al	1.0	Korean Medication Algorithm Project for Bipolar Disorder 2018 (KMAPBP 2018): fourth revision	Korean Medication Algorithm Project for Bipolar Disorder 2018 (KMAPBP 2018): fourth revision	1.0	Korean Medication Algorithm Project for Bipolar Disorder 2018 (KMAPBP 2018): fourth revision	1.0	2018	2018	1.0	2018	1.0	Clinical Psychopharmacology and Neuroscience	Clinical Psychopharmacology and Neuroscience	1.0	Clinical Psychopharmacology and Neuroscience	1.0	16	16	1.0	16	1.0			1.0		1.0	434-448	434-448	1.0	434-448	1.0
432	OOOSBL_2021_v31n2_104_017	Gribble, P. A. & Hertel, J. (2004). Effect of hip and ankle muscle fatigue on unipedal postural control. Journal of Electromyography and Kinesiology, 14(6), 641-646.	eng	Gribble, P. A. & Hertel, J	Gribble, P. A. & Hertel, J	1.0	Gribble, P. A. & Hertel, J	1.0	Effect of hip and ankle muscle fatigue on unipedal postural control	Effect of hip and ankle muscle fatigue on unipedal postural control	1.0	Effect of hip and ankle muscle fatigue on unipedal postural control	1.0	2004	2004	1.0	2004	1.0	Journal of Electromyography and Kinesiology	Journal of Electromyography and Kinesiology	1.0	Journal of Electromyography and Kinesiology	1.0	14	14	1.0	14	1.0	6	6	1.0	6	1.0	641-646	641-646	1.0	641-646	1.0
433	TBRHBL_2019_v52n4_438_010	Garrido-Sanz, D., J.P. Meier-Kolthoff, M. Goker, M. Martin, R. Rivilla, and M. Redondo-Nieto. 2016. Genomic and genetic diversity within the Pseudomonas fluorescens complex. PLoS ONE 11:e0150183.	eng	Garrido-Sanz, D., J.P. Meier-Kolthoff, M. Goker, M. Martin, R. Rivilla, and M. Redondo-Nieto	Garrido-Sanz, D., J.P. Meier-Kolthoff, M. Goker, M. Martin, R. Rivilla, and M. Redondo-Nieto	1.0	Garrido-Sanz, D., J.P. Meier-Kolthoff, M. Goker, M. Martin, R. Rivilla, and M. Redondo-Nieto	1.0	Genomic and genetic diversity within the Pseudomonas fluorescens complex	Genomic and genetic diversity within the Pseudomonas fluorescens complex	1.0	Genomic and genetic diversity within the Pseudomonas fluorescens complex	1.0	2016	2016	1.0	2016	1.0	PLoS ONE	PLoS ONE	1.0	PLoS ONE	1.0	11	11	1.0	11	1.0			1.0		1.0	e0150183	e0150183	1.0	e0150183	1.0
434	KJKHCF_2021_v33n1_13_022	Kashani, A.G., Crawford, P.S., Biswas, S.K., Graettinger, A.J. and Grau, D. (2015), "Automated Tornado Damage Assessment and Wind Speed Estimation Based on Terrestrial Laser Scanning", J. Comput. Civil Eng., 29(3), https://doi.org/10.1061/(asce)cp.1943-5487.0000389.	eng	Kashani, A.G., Crawford, P.S., Biswas, S.K., Graettinger, A.J. and Grau, D	Kashani, A.G., Crawford, P.S., Biswas, S.K., Graettinger, A.J. and Grau, D	1.0	Kashani, A.G., Crawford, P.S., Biswas, S.K., Graettinger, A.J. and Grau, D	1.0	Automated Tornado Damage Assessment and Wind Speed Estimation Based on Terrestrial Laser Scanning	Automated Tornado Damage Assessment and Wind Speed Estimation Based on Terrestrial Laser Scanning	1.0	Automated Tornado Damage Assessment and Wind Speed Estimation Based on Terrestrial Laser Scanning	1.0	2015	2015	1.0	2015	1.0	J. Comput. Civil Eng	J. Comput. Civil Eng	1.0	J. Comput. Civil Eng	1.0	29	29	1.0	29	1.0	3	3	1.0	3	1.0			1.0		1.0
435	DMBRBT_2020_v36n4_319_005	Bruce AJ, 1981. Pontoniine shrimps of Heron Island. Atoll Research Bulletin, 245:1-33.	eng	Bruce AJ	Bruce AJ	1.0	Bruce AJ	1.0	Pontoniine shrimps of Heron Island	Pontoniine shrimps of Heron Island	1.0	Pontoniine shrimps of Heron Island	1.0	1981	1981	1.0	1981	1.0	Atoll Research Bulletin	Atoll Research Bulletin	1.0	Atoll Research Bulletin	1.0	245	245	1.0	245	1.0			1.0		1.0	1-33	1-33	1.0	1-33	1.0
436	GCGHDE_2021_v34n3_411_005	Fan J and Li R (2002). Variable selection for Cox's proportional hazards model and frailty model, The Annals of Statistics, 30, 74-99.	eng	Fan J and Li R	Fan J and Li R	1.0	Fan J and Li R	1.0	Variable selection for Cox's proportional hazards model and frailty model	Variable selection for Cox's proportional hazards model and frailty model	1.0	Variable selection for Cox's proportional hazards model and frailty model	1.0	2002	2002	1.0	2002	1.0	The Annals of Statistics	The Annals of Statistics	1.0	The Annals of Statistics	1.0	30	30	1.0	30	1.0			1.0		1.0	74-99	74-99	1.0	74-99	1.0
437	ONOHQM_2021_v38n3_183_087	Hunt TK, Aslam RS, Beckert S, Wagner S, Ghani QP, Hussain MZ, et al. Aerobically derived lactate stimulates revascularization and tissue repair via redox mechanisms. Antioxid Redox Signal 2007;9:1115-24.	eng	Hunt TK, Aslam RS, Beckert S, Wagner S, Ghani QP, Hussain MZ, et al	Hunt TK, Aslam RS, Beckert S, Wagner S, Ghani QP, Hussain MZ, et al	1.0	Hunt TK, Aslam RS, Beckert S, Wagner S, Ghani QP, Hussain MZ, et al	1.0	Aerobically derived lactate stimulates revascularization and tissue repair via redox mechanisms	Aerobically derived lactate stimulates revascularization and tissue repair via redox mechanisms	1.0	Aerobically derived lactate stimulates revascularization and tissue repair via redox mechanisms	1.0	2007	2007	1.0	2007	1.0	Antioxid Redox Signal	Antioxid Redox Signal	1.0	Antioxid Redox Signal	1.0	9	9	1.0	9	1.0			1.0		1.0	1115-1124	1115-1124	1.0	1115-1124	1.0
438	ONOHQM_2021_v38n3_251_001	Rosen MJ, Dhawan A, Saeed SA. Inflammatory bowel disease in children and adolescents. JAMA Pediatr 2015;169:1053-60.	eng	Rosen MJ, Dhawan A, Saeed SA	Rosen MJ, Dhawan A, Saeed SA	1.0	Rosen MJ, Dhawan A, Saeed SA	1.0	Inflammatory bowel disease in children and adolescents	Inflammatory bowel disease in children and adolescents	1.0	Inflammatory bowel disease in children and adolescents	1.0	2015	2015	1.0	2015	1.0	JAMA Pediatr	JAMA Pediatr	1.0	JAMA Pediatr	1.0	169	169	1.0	169	1.0			1.0		1.0	1053-1060	1053-1060	1.0	1053-1060	1.0
439	TPTPHF_2021_v26n1_1_023	Manandhar, S. and Yasufuku, N. (2012), "Analytical model for the end bearing capacity of tapered piles using cavity expansion theory", Adv. Civ. Eng., 339-347. https://doi.org/10.1155/2012/749540.	eng	Manandhar, S. and Yasufuku, N	Manandhar, S. and Yasufuku, N	1.0	Manandhar, S. and Yasufuku, N	1.0	Analytical model for the end bearing capacity of tapered piles using cavity expansion theory	Analytical model for the end bearing capacity of tapered piles using cavity expansion theory	1.0	Analytical model for the end bearing capacity of tapered piles using cavity expansion theory	1.0	2012	2012	1.0	2012	1.0	Adv. Civ. Eng	Adv. Civ. Eng	1.0	Adv. Civ. Eng	1.0			1.0		1.0			1.0		1.0	339-347	339-347	1.0	339-347	1.0
440	OTSBB9_2021_v20n2_13_053	Jones, M.A., D.L. Mothersbaugh, and S.E. Beatty, "Why customers stay : measuring the underlying dimensions of services switching costs and managing their differential strategic outcomes", Journal of Business Research, Vol.55, No.6, 2002, 441-450.	eng	Jones, M.A., D.L. Mothersbaugh, and S.E. Beatty	Jones, M.A., D.L. Mothersbaugh, and S.E. Beatty	1.0	Jones, M.A., D.L. Mothersbaugh, and S.E. Beatty	1.0	Why customers stay : measuring the underlying dimensions of services switching costs and managing their differential strategic outcomes	Why customers stay : measuring the underlying dimensions of services switching costs and managing their differential strategic outcomes	1.0	Why customers stay : measuring the underlying dimensions of services switching costs and managing their differential strategic outcomes	1.0	2002	2002	1.0	2002	1.0	Journal of Business Research	Journal of Business Research	1.0	Journal of Business Research	1.0	55	55	1.0	55	1.0	6	6	1.0	6	1.0	441-450	441-450	1.0	441-450	1.0
441	SMGHBM_2021_v31n7_671_011	Song, J. H., Kwon, K., Lee, N., Shin, H., Kim, D. W., Kim, H. and Kwon, O. Y. 2019. cDNA cloning and expression analysis of troponin C from Gryllus bimaculatus (Orthoptera: Gryllidae). J. Kansas Entomol. Soc. 92, 536-548.	eng	Song, J. H., Kwon, K., Lee, N., Shin, H., Kim, D. W., Kim, H. and Kwon, O. Y	Song, J. H., Kwon, K., Lee, N., Shin, H., Kim, D. W., Kim, H. and Kwon, O. Y	1.0	Song, J. H., Kwon, K., Lee, N., Shin, H., Kim, D. W., Kim, H. and Kwon, O. Y	1.0	cDNA cloning and expression analysis of troponin C from Gryllus bimaculatus (Orthoptera: Gryllidae)	cDNA cloning and expression analysis of troponin C from Gryllus bimaculatus (Orthoptera: Gryllidae)	1.0	cDNA cloning and expression analysis of troponin C from Gryllus bimaculatus (Orthoptera: Gryllidae)	1.0	2019	2019	1.0	2019	1.0	J. Kansas Entomol. Soc	J. Kansas Entomol. Soc	1.0	J. Kansas Entomol. Soc	1.0	92	92	1.0	92	1.0			1.0		1.0	536-548	536-548	1.0	536-548	1.0
442	GHHGC4_2021_v84n1_35_015	Kolacinska-Flont M, Drozdz J, Zielinska M, Kuprys-Lipinska I, Kuna P. Asthma and COPD in patients with coronary artery disease: the unmet demands. Eur Respir J 2016;48:OA256.	eng	Kolacinska-Flont M, Drozdz J, Zielinska M, Kuprys-Lipinska I, Kuna P	Kolacinska-Flont M, Drozdz J, Zielinska M, Kuprys-Lipinska I, Kuna P	1.0	Kolacinska-Flont M, Drozdz J, Zielinska M, Kuprys-Lipinska I, Kuna P	1.0	Asthma and COPD in patients with coronary artery disease: the unmet demands	Asthma and COPD in patients with coronary artery disease: the unmet demands	1.0	Asthma and COPD in patients with coronary artery disease: the unmet demands	1.0	2016	2016	1.0	2016	1.0	Eur Respir J	Eur Respir J	1.0	Eur Respir J	1.0	48	48	1.0	48	1.0			1.0		1.0	OA256	OA256	1.0	A256	0.8
443	SHSGBS_2019_v20n1_53_001	Longstreth GF, Thompson WG, Chey WD, et al. Functional bowel disorders. Gastroenterology. 2006;130:1480-91.	eng	Longstreth GF, Thompson WG, Chey WD, et al	Longstreth GF, Thompson WG, Chey WD, et al	1.0	Longstreth GF, Thompson WG, Chey WD, et al	1.0	Functional bowel disorders	Functional bowel disorders	1.0	Functional bowel disorders	1.0	2006	2006	1.0	2006	1.0	Gastroenterology	Gastroenterology	1.0	Gastroenterology	1.0	130	130	1.0	130	1.0			1.0		1.0	1480-1491	1480-1491	1.0	1480-1491	1.0
444	DCJGB@_2021_v51n1_18_017	Waldron L, Haibe-Kains B, Culhane AC, Riester M, Ding J, Wang XV, et al. Comparative meta-analysis of prognostic gene signatures for late-stage ovarian cancer. J Natl Cancer Inst 2014;106:dju049.	eng	Waldron L, Haibe-Kains B, Culhane AC, Riester M, Ding J, Wang XV, et al	Waldron L, Haibe-Kains B, Culhane AC, Riester M, Ding J, Wang XV, et al	1.0	Waldron L, Haibe-Kains B, Culhane AC, Riester M, Ding J, Wang XV, et al	1.0	Comparative meta-analysis of prognostic gene signatures for late-stage ovarian cancer	Comparative meta-analysis of prognostic gene signatures for late-stage ovarian cancer	1.0	Comparative meta-analysis of prognostic gene signatures for late-stage ovarian cancer	1.0	2014	2014	1.0	2014	1.0	J Natl Cancer Inst	J Natl Cancer Inst	1.0	J Natl Cancer Inst	1.0	106	106	1.0	106	1.0			1.0		1.0	dju049	dju049	1.0	49	0.3333333333333333
445	MTMDCW_2021_v24n7_880_023	S. Porcu, A. Floris, and L. Atzori, "Evaluation of Data Augmentation Techniques for Facial Expression Recognition Systems," Electronics, Vol. 9, No. 11, pp. 1-12, 2020.	eng	S. Porcu, A. Floris, and L. Atzori	S. Porcu, A. Floris, and L. Atzori	1.0	S. Porcu, A. Floris, and L. Atzori	1.0	Evaluation of Data Augmentation Techniques for Facial Expression Recognition Systems	Evaluation of Data Augmentation Techniques for Facial Expression Recognition Systems	1.0	Evaluation of Data Augmentation Techniques for Facial Expression Recognition Systems	1.0	2020	2020	1.0	2020	1.0	Electronics	Electronics	1.0		0.0	9	9	1.0	9	1.0	11	11	1.0	11	1.0	1-12	1-12	1.0	1-12	1.0
446	HOSHB9_2020_v53n4_408_067	Lee, S.H., I.H. Heo, K.M. Lee and W.T. Kwon. 2005. Classification of Local Climatic Regions in Korea. Asia-Pacific Journal of Atmospheric Sciences 41(6): 983-995.	eng	Lee, S.H., I.H. Heo, K.M. Lee and W.T. Kwon	Lee, S.H., I.H. Heo, K.M. Lee and W.T. Kwon	1.0	Lee, S.H., I.H. Heo, K.M. Lee and W.T. Kwon	1.0	Classification of Local Climatic Regions in Korea	Classification of Local Climatic Regions in Korea	1.0	Classification of Local Climatic Regions in Korea	1.0	2005	2005	1.0	2005	1.0	Asia-Pacific Journal of Atmospheric Sciences	Asia-Pacific Journal of Atmospheric Sciences	1.0	Asia-Pacific Journal of Atmospheric Sciences	1.0	41	41	1.0	41	1.0	6	6	1.0	6	1.0	983-995	983-995	1.0	983-995	1.0
447	MSMSBV_2021_v49n1_101_001	Metting F. 1996. Biodiversity and application of microalgae. J. Ind. Microbiol. 17: 477-489.	eng	Metting F	Metting F	1.0	Metting F	1.0	Biodiversity and application of microalgae	Biodiversity and application of microalgae	1.0	Biodiversity and application of microalgae	1.0	1996	1996	1.0	1996	1.0	J. Ind. Microbiol	J. Ind. Microbiol	1.0	J. Ind. Microbiol	1.0	17	17	1.0	17	1.0			1.0		1.0	477-489	477-489	1.0	477-489	1.0
448	TBRHBL_2019_v52n2_133_014	Lee, J.H. and J.J. Doolittle. 2004. Measurement of phosphorus buffering power in various soils using desorption isotherm. Korean J. Soil Sci. Fert. 37(4):220-227.	eng	Lee, J.H. and J.J. Doolittle	Lee, J.H. and J.J. Doolittle	1.0	Lee, J.H. and J.J. Doolittle	1.0	Measurement of phosphorus buffering power in various soils using desorption isotherm	Measurement of phosphorus buffering power in various soils using desorption isotherm	1.0	Measurement of phosphorus buffering power in various soils using desorption isotherm	1.0	2004	2004	1.0	2004	1.0	Korean J. Soil Sci. Fert	Korean J. Soil Sci. Fert	1.0	Korean J. Soil Sci. Fert	1.0	37	37	1.0	37	1.0	4	4	1.0	4	1.0	220-227	220-227	1.0	220-227	1.0
449	GHHGC4_2021_v84n2_167_032	Yangui F, Touil A, Antit S, Zakhama L, Youssef SB, Charfi MR. Prevalence of lung function abnormalities in smokers with ischemic heart disease. Eur Respir J 2019;54:PA2667.	eng	Yangui F, Touil A, Antit S, Zakhama L, Youssef SB, Charfi MR	Yangui F, Touil A, Antit S, Zakhama L, Youssef SB, Charfi MR	1.0	Yangui F, Touil A, Antit S, Zakhama L, Youssef SB, Charfi MR	1.0	Prevalence of lung function abnormalities in smokers with ischemic heart disease	Prevalence of lung function abnormalities in smokers with ischemic heart disease	1.0	Prevalence of lung function abnormalities in smokers with ischemic heart disease	1.0	2019	2019	1.0	2019	1.0	Eur Respir J	Eur Respir J	1.0	Eur Respir J	1.0	54	54	1.0	54	1.0			1.0		1.0	PA2667	PA2667	1.0	A2667	0.8333333333333334
450	GRSTB8_2021_v2n3_210_041	Zhang, Y-y., Li, H-X., Shu, W-B., Zhang, C-J., and Ye, Z-B. (2011). RNA interference of a mitochondrial APX gene improves vitamin C accumulation in tomato fruit. Scientia Horticulturae, 129, 220-226. doi:10.1016/j.scienta.2011.03.025	eng	Zhang, Y-y., Li, H-X., Shu, W-B., Zhang, C-J., and Ye, Z-B	Zhang, Y-y., Li, H-X., Shu, W-B., Zhang, C-J., and Ye, Z-B	1.0	Zhang, Y-y., Li, H-X., Shu, W-B., Zhang, C-J., and Ye, Z-B	1.0	RNA interference of a mitochondrial APX gene improves vitamin C accumulation in tomato fruit	RNA interference of a mitochondrial APX gene improves vitamin C accumulation in tomato fruit	1.0	RNA interference of a mitochondrial APX gene improves vitamin C accumulation in tomato fruit	1.0	2011	2011	1.0	2011	1.0	Scientia Horticulturae	Scientia Horticulturae	1.0	Scientia Horticulturae	1.0	129	129	1.0	129	1.0			1.0		1.0	220-226	220-226	1.0	220-226	1.0
451	KMDSAX_2020_v12n1_101_008	Multidimensional fatigue inventory mfi-20. Rehabilitation Oncology. 1998 ; 16(2) : 29-30.	eng			1.0		1.0	Multidimensional fatigue inventory mfi-20	Multidimensional fatigue inventory mfi-20	1.0	Multidimensional fatigue inventory mfi-20	1.0	1998	1998	1.0	1998	1.0	Rehabilitation Oncology	Rehabilitation Oncology	1.0	Rehabilitation Oncology	1.0	16	16	1.0	16	1.0	2	2	1.0	2	1.0	29-30	29-30	1.0	29-30	1.0
452	TPTPHF_2021_v26n3_253_007	Boulefrakh, L., Hebali, H., Chikh, A., Bousahla, A. A., Tounsi, A. and Mahmoud, S.R. (2019), "The effect of parameters of visco-Pasternak foundation on the bending and vibration properties of a thick FG plate", Geomech. Eng., 18(2), 161-178. https://doi.org/10.12989/gae.2019.18.2.161	eng	Boulefrakh, L., Hebali, H., Chikh, A., Bousahla, A. A., Tounsi, A. and Mahmoud, S.R	Boulefrakh, L., Hebali, H., Chikh, A., Bousahla, A. A., Tounsi, A. and Mahmoud, S.R	1.0	Boulefrakh, L., Hebali, H., Chikh, A., Bousahla, A. A., Tounsi, A. and Mahmoud, S.R	1.0	The effect of parameters of visco-Pasternak foundation on the bending and vibration properties of a thick FG plate	The effect of parameters of visco-Pasternak foundation on the bending and vibration properties of a thick FG plate	1.0	The effect of parameters of visco-Pasternak foundation on the bending and vibration properties of a thick FG plate	1.0	2019	2019	1.0	2019	1.0	Geomech. Eng	Geomech. Eng	1.0	Geomech. Eng	1.0	18	18	1.0	18	1.0	2	2	1.0	2	1.0	161-178	161-178	1.0	161-178	1.0
453	RDKHBH_2021_v27n3_225_041	Garba RM, Gadanya MA. The role of intervention mapping in designing disease prevention interventions: A systematic review of the literature. PLoS One. 2017;12(3):e0174438. https://doi.org/10.1371/journal.pone.0174438	eng	Garba RM, Gadanya MA	Garba RM, Gadanya MA	1.0	Garba RM, Gadanya MA	1.0	The role of intervention mapping in designing disease prevention interventions: A systematic review of the literature	The role of intervention mapping in designing disease prevention interventions: A systematic review of the literature	1.0	The role of intervention mapping in designing disease prevention interventions: A systematic review of the literature	1.0	2017	2017	1.0	2017	1.0	PLoS One	PLoS One	1.0	PLoS One	1.0	12	12	1.0	12	1.0	3	3	1.0	3	1.0	e0174438	e0174438	1.0	e0174438	1.0
454	OJCHBH_2020_v18n4_38.1_019	Ritchie MD, Hahn LW, Roodi N, Bailey LR, Dupont WD, Parl FF, et al. Multifactor-dimensionality reduction reveals high-order interactions among estrogen-metabolism genes in sporadic breast cancer. Am J Hum Genet 2001;69:138-147.	eng	Ritchie MD, Hahn LW, Roodi N, Bailey LR, Dupont WD, Parl FF, et al	Ritchie MD, Hahn LW, Roodi N, Bailey LR, Dupont WD, Parl FF, et al	1.0	Ritchie MD, Hahn LW, Roodi N, Bailey LR, Dupont WD, Parl FF, et al	1.0	Multifactor-dimensionality reduction reveals high-order interactions among estrogen-metabolism genes in sporadic breast cancer	Multifactor-dimensionality reduction reveals high-order interactions among estrogen-metabolism genes in sporadic breast cancer	1.0	Multifactor-dimensionality reduction reveals high-order interactions among estrogen-metabolism genes in sporadic breast cancer	1.0	2001	2001	1.0	2001	1.0	Am J Hum Genet	Am J Hum Genet	1.0	Am J Hum Genet	1.0	69	69	1.0	69	1.0			1.0		1.0	138-147	138-147	1.0	138-147	1.0
455	TSBHB2_2021_v21n3_21_008	Darling-Hammond, L. (2005). Teaching as a profession: Lessons in teacher preparation and professional development. Phi delta kappan, 87(3), 237-240. https://doi.org/10.1177%2F003172170508700318	eng	Darling-Hammond, L	Darling-Hammond, L	1.0	Darling-Hammond, L	1.0	Teaching as a profession: Lessons in teacher preparation and professional development	Teaching as a profession: Lessons in teacher preparation and professional development	1.0	Teaching as a profession: Lessons in teacher preparation and professional development	1.0	2005	2005	1.0	2005	1.0	Phi delta kappan	Phi delta kappan	1.0	Phi delta kappan	1.0	87	87	1.0	87	1.0	3	3	1.0	3	1.0	237-240	237-240	1.0	237-240	1.0
456	GSGHB9_2020_v23n4_117_030	Lee, H. C. (2016). The struggle for supremacy between the Turkic and Chinese empires for the trade on the silkroad: From the 3rd century BC to the 9th century AD. HanKuk Islam Non-Chong, 26(1), 31-66.	eng	Lee, H. C	Lee, H. C	1.0	Lee, H. C	1.0	The struggle for supremacy between the Turkic and Chinese empires for the trade on the silkroad: From the 3rd century BC to the 9th century AD	The struggle for supremacy between the Turkic and Chinese empires for the trade on the silkroad: From the 3rd century BC to the 9th century AD	1.0	The struggle for supremacy between the Turkic and Chinese empires for the trade on the silkroad: From the 3rd century BC to the 9th century AD	1.0	2016	2016	1.0	2016	1.0	HanKuk Islam Non-Chong	HanKuk Islam Non-Chong	1.0	HanKuk Islam Non-Chong	1.0	26	26	1.0	26	1.0	1	1	1.0	1	1.0	31-66	31-66	1.0	31-66	1.0
457	OJCHBH_2020_v18n4_43.1_027	Calligari P, Bobone S, Ricci G, Bocedi A. Molecular investigation of SARS-CoV-2 proteins and their interactions with antiviral drugs. Viruses 2020;12:445.	eng	Calligari P, Bobone S, Ricci G, Bocedi A	Calligari P, Bobone S, Ricci G, Bocedi A	1.0	Calligari P, Bobone S, Ricci G, Bocedi A	1.0	Molecular investigation of SARS-CoV-2 proteins and their interactions with antiviral drugs	Molecular investigation of SARS-CoV-2 proteins and their interactions with antiviral drugs	1.0	Molecular investigation of SARS-CoV-2 proteins and their interactions with antiviral drugs	1.0	2020	2020	1.0	2020	1.0	Viruses	Viruses	1.0	Viruses	1.0	12	12	1.0	12	1.0			1.0		1.0	445	445	1.0	445	1.0
458	JKOHBZ_2021_v11n7_31_003	C. Y. Lee & J. Kim, (2018). The prediction and analysis of the power energy time series by using the elman recurrent neural network. Journal of the Society of Korea Industrial and Systems Engineering, 41(1), 84-93. DOI : 10.11627/jkise.2018.41.1.084	eng	C. Y. Lee & J. Kim	C. Y. Lee & J. Kim	1.0	Lee, C, Kim,	0.3888888888888889	The prediction and analysis of the power energy time series by using the elman recurrent neural network	The prediction and analysis of the power energy time series by using the elman recurrent neural network	1.0	The prediction and analysis of the power energy time series by using the elman recurrent neural network	1.0	2018	2018	1.0	2018	1.0	Journal of the Society of Korea Industrial and Systems Engineering	Journal of the Society of Korea Industrial and Systems Engineering	1.0	Journal of the Society of Korea Industrial and Systems Engineering	1.0	41	41	1.0	41	1.0	1	1	1.0	1	1.0	84-93	84-93	1.0	84-93	1.0
459	OMRHBN_2021_v32n1_1_057	Goo HW. CT radiation dose optimization and estimation: an update for radiologists. Korean J Radiol. 2012;13:1-11.	eng	Goo HW	Goo HW	1.0	Goo HW	1.0	CT radiation dose optimization and estimation: an update for radiologists	CT radiation dose optimization and estimation: an update for radiologists	1.0	CT radiation dose optimization and estimation: an update for radiologists	1.0	2012	2012	1.0	2012	1.0	Korean J Radiol	Korean J Radiol	1.0	Korean J Radiol	1.0	13	13	1.0	13	1.0			1.0		1.0	1-11	1-11	1.0	1-11	1.0
460	GROSBR_2021_v45n3_380_085	Zhou W, Chai H, Lin PH, Lumsden AB, Yao Q, Chen C. Ginsenoside Rb1 blocks homocysteine-induced endothelial dysfunction in porcine coronary arteries. J Vasc Surg 2005;41:861-8.	eng	Zhou W, Chai H, Lin PH, Lumsden AB, Yao Q, Chen C	Zhou W, Chai H, Lin PH, Lumsden AB, Yao Q, Chen C	1.0	Zhou W, Chai H, Lin PH, Lumsden AB, Yao Q, Chen C	1.0	Ginsenoside Rb1 blocks homocysteine-induced endothelial dysfunction in porcine coronary arteries	Ginsenoside Rb1 blocks homocysteine-induced endothelial dysfunction in porcine coronary arteries	1.0	Ginsenoside Rb1 blocks homocysteine-induced endothelial dysfunction in porcine coronary arteries	1.0	2005	2005	1.0	2005	1.0	J Vasc Surg	J Vasc Surg	1.0	J Vasc Surg	1.0	41	41	1.0	41	1.0			1.0		1.0	861-868	861-868	1.0	861-868	1.0
461	TPTPHF_2021_v26n3_275_016	Jiang, M.J., Zhang, F.G., Hu, H.J., Cui, Y.J. and Peng, J.B. (2014), "Structural characterization of natural loess and compacted loess under triaxial tests", Eng. Geol., 181, 249-260. https://doi.org/10.1016/j.enggeo.2014.07.021.	eng	Jiang, M.J., Zhang, F.G., Hu, H.J., Cui, Y.J. and Peng, J.B	Jiang, M.J., Zhang, F.G., Hu, H.J., Cui, Y.J. and Peng, J.B	1.0	Jiang, M.J., Zhang, F.G., Hu, H.J., Cui, Y.J. and Peng, J.B	1.0	Structural characterization of natural loess and compacted loess under triaxial tests	Structural characterization of natural loess and compacted loess under triaxial tests	1.0	Structural characterization of natural loess and compacted loess under triaxial tests	1.0	2014	2014	1.0	2014	1.0	Eng. Geol	Eng. Geol	1.0	Eng. Geol	1.0	181	181	1.0	181	1.0			1.0		1.0	249-260	249-260	1.0	249-260	1.0
462	DRSRDH_2021_v35n2_64_019	Sands BE. Inflammatory bowel disease: past, present, and future. J Gastroenterol. 2007;42:16-25.	eng	Sands BE	Sands BE	1.0	Sands BE	1.0	Inflammatory bowel disease: past, present, and future	Inflammatory bowel disease: past, present, and future	1.0	Inflammatory bowel disease: past, present, and future	1.0	2007	2007	1.0	2007	1.0	J Gastroenterol	J Gastroenterol	1.0	J Gastroenterol	1.0	42	42	1.0	42	1.0			1.0		1.0	16-25	16-25	1.0	16-25	1.0
463	E1KOBZ_2021_v15n7_2399_019	Unger M, Tuzhilin A, Livne A., "Context-Aware Recommendations Based on Deep Learning Frameworks," ACM Transactions on Management Information Systems (TMIS), 11(2), 1-15, 2020.	eng	Unger M, Tuzhilin A, Livne A	Unger M, Tuzhilin A, Livne A	1.0	Unger M, Tuzhilin A, Livne A	1.0	Context-Aware Recommendations Based on Deep Learning Frameworks	Context-Aware Recommendations Based on Deep Learning Frameworks	1.0	Context-Aware Recommendations Based on Deep Learning Frameworks	1.0	2020	2020	1.0	2020	1.0	ACM Transactions on Management Information Systems (TMIS)	ACM Transactions on Management Information Systems (TMIS)	1.0	ACM Transactions on Management Information Systems (TMIS)	1.0	11	11	1.0	11	1.0	2	2	1.0	2	1.0	1-15	1-15	1.0	1-15	1.0
464	HOHHBZ_2021_v42n1_129_001	De Onis M, Monteiro C, Akre J, Glugston G. The worldwide magnitude of protein-energy malnutrition: an overview from the WHO Global Database on Child Growth. Bull World Health Organ. 1993;71(6):703.	eng	De Onis M, Monteiro C, Akre J, Glugston G	De Onis M, Monteiro C, Akre J, Glugston G	1.0	De Onis M, Monteiro C, Akre J, Glugston G	1.0	The worldwide magnitude of protein-energy malnutrition: an overview from the WHO Global Database on Child Growth	The worldwide magnitude of protein-energy malnutrition: an overview from the WHO Global Database on Child Growth	1.0	The worldwide magnitude of protein-energy malnutrition: an overview from the WHO Global Database on	0.8839285714285714	1993	1993	1.0	1993	1.0	Bull World Health Organ	Bull World Health Organ	1.0	Child Growth. Bull World Health Organ	0.6216216216216216	71	71	1.0	71	1.0	6	6	1.0	6	1.0	703	703	1.0	703	1.0
465	DHOBBA_2021_v54n4_259_002	Hu FB. Metabolic profiling of diabetes: from black-box epidemiology to systems epidemiology. Clin Chem 2011;57(9):1224-1226.	eng	Hu FB	Hu FB	1.0	Hu FB	1.0	Metabolic profiling of diabetes: from black-box epidemiology to systems epidemiology	Metabolic profiling of diabetes: from black-box epidemiology to systems epidemiology	1.0	Metabolic profiling of diabetes: from black-box epidemiology to systems epidemiology	1.0	2011	2011	1.0	2011	1.0	Clin Chem	Clin Chem	1.0	Clin Chem	1.0	57	57	1.0	57	1.0	9	9	1.0	9	1.0	1224-1226	1224-1226	1.0	1224-1226	1.0
466	JMMCBN_2021_v28n3_177_005	Harris T. Muscle mass and strength: relation to function in population studies. J Nutr 1997;127(5 Suppl):1004S-6S.	eng	Harris T	Harris T	1.0	Harris T	1.0	Muscle mass and strength: relation to function in population studies	Muscle mass and strength: relation to function in population studies	1.0	Muscle mass and strength: relation to function in population studies	1.0	1997	1997	1.0	1997	1.0	J Nutr	J Nutr	1.0	J Nutr	1.0	127	127	1.0	127	1.0	5 Suppl	5 Suppl	1.0	5	0.14285714285714285	1004S-1006S	1004S-1006S	1.0	1004S-1006S	1.0
467	NCJDBX_2021_v28n1_25_076	Tarafdar, M., Tu, Q., Ragu-Nathan, T. S., & Ragu-Nathan, B. S. (2011). Crossing to the dark side: examining creators, outcomes, and inhibitors of technostress. Communications of the ACM, 54(9), 113-120. https://doi.org/10.1145/1995376.1995403	eng	Tarafdar, M., Tu, Q., Ragu-Nathan, T. S., & Ragu-Nathan, B. S	Tarafdar, M., Tu, Q., Ragu-Nathan, T. S., & Ragu-Nathan, B. S	1.0	Tarafdar, M., Tu, Q., Ragu-Nathan, T. S., & Ragu-Nathan, B. S	1.0	Crossing to the dark side: examining creators, outcomes, and inhibitors of technostress	Crossing to the dark side: examining creators, outcomes, and inhibitors of technostress	1.0	Crossing to the dark side: examining creators, outcomes, and inhibitors of technostress	1.0	2011	2011	1.0	2011	1.0	Communications of the ACM	Communications of the ACM	1.0	Communications of the ACM	1.0	54	54	1.0	54	1.0	9	9	1.0	9	1.0	113-120	113-120	1.0	113-120	1.0
468	CCTHCV_2021_v21n7_291_055	Y. Lu and Y. H. C. Huang, "Getting Emotional: An Emotion-cognition Dual-factor Model of Crisis Communication," Public Relations Review, Vol.44, No.1, pp.98-107, 2018.	eng	Y. Lu and Y. H. C. Huang	Y. Lu and Y. H. C. Huang	1.0	Y. Lu and Y. H. C. Huang	1.0	Getting Emotional: An Emotion-cognition Dual-factor Model of Crisis Communication	Getting Emotional: An Emotion-cognition Dual-factor Model of Crisis Communication	1.0	Getting Emotional: An Emotion-cognition Dual-factor Model of Crisis Communication	1.0	2018	2018	1.0	2018	1.0	Public Relations Review	Public Relations Review	1.0	Public Relations Review	1.0	44	44	1.0	44	1.0	1	1	1.0	1	1.0	98-107	98-107	1.0	98-107	1.0
469	SGHHB1_2020_v46n2_134_002	Akaike, H. (1974), A New Look at the Statistical Model Identification, IEEE transactions on Automatic Control, 19(6), 716-723.	eng	Akaike, H	Akaike, H	1.0	Akaike, H	1.0	A New Look at the Statistical Model Identification	A New Look at the Statistical Model Identification	1.0	A New Look at the Statistical Model Identification	1.0	1974	1974	1.0	1974	1.0	IEEE transactions on Automatic Control	IEEE transactions on Automatic Control	1.0	IEEE transactions on Automatic Control	1.0	19	19	1.0	19	1.0	6	6	1.0	6	1.0	716-723	716-723	1.0	716-723	1.0
470	ORBHBM_2020_v21n2_163_011	김성룡, "임상시험에서 피험자의 동의에 관한 국제기준과 관련 국내법의 개선방향", &#x300C;법학논고&#x300D; 제63집, 2018.	kor	김성룡	김성룡	1.0	김성룡, '임상시험에서 피험자의 동의에 관한 국제기준과 관련 국내법의 개선방향', 제63집, 법학논고	0.05357142857142857	임상시험에서 피험자의 동의에 관한 국제기준과 관련 국내법의 개선방향	임상시험에서 피험자의 동의에 관한 국제기준과 관련 국내법의 개선방향	1.0		0.0	2018	2018	1.0	2018	1.0	법학논고	법학논고	1.0		0.0	63	제63집	0.5		0.0			1.0		1.0			1.0		1.0
471	SMJSBF_2020_v27n2_64_073	Bradvik L, Berglund M. Long-term treatment and suicidal behavior in severe depression: ECT and antidepressant pharmacotherapy may have different effects on the occurrence and seriousness of suicide attempts. Depress Anxiety 2006;23:34-41.	eng	Bradvik L, Berglund M	Bradvik L, Berglund M	1.0	Bradvik L, Berglund M	1.0	Long-term treatment and suicidal behavior in severe depression: ECT and antidepressant pharmacotherapy may have different effects on the occurrence and seriousness of suicide attempts	Long-term treatment and suicidal behavior in severe depression: ECT and antidepressant pharmacotherapy may have different effects on the occurrence and seriousness of suicide attempts	1.0	Long-term treatment and suicidal behavior in severe depression: ECT and antidepressant pharmacotherapy may have different effects on the occurrence and seriousness of suicide attempts	1.0	2006	2006	1.0	2006	1.0	Depress Anxiety	Depress Anxiety	1.0	Depress Anxiety	1.0	23	23	1.0	23	1.0			1.0		1.0	34-41	34-41	1.0	34-41	1.0
472	E1SHA2_2021_v12n1_119_022	Rowlinson S, YunyanJia A, Li B, ChuanjingJu C. Management of climatic heat stress risk in construction. A review of practices, methodologies, and future research. Accid Anal Prev 2014;66:187-98.	eng	Rowlinson S, YunyanJia A, Li B, ChuanjingJu C	Rowlinson S, YunyanJia A, Li B, ChuanjingJu C	1.0	Rowlinson S, YunyanJia A, Li B, ChuanjingJu C	1.0	Management of climatic heat stress risk in construction. A review of practices, methodologies, and future research	Management of climatic heat stress risk in construction. A review of practices, methodologies, and future research	1.0	Management of climatic heat stress risk in construction. A review of practices, methodologies, and future research	1.0	2014	2014	1.0	2014	1.0	Accid Anal Prev	Accid Anal Prev	1.0	Accid Anal Prev	1.0	66	66	1.0	66	1.0			1.0		1.0	187-198	187-198	1.0	187-198	1.0
473	BSSMBK_2021_v25n1_67_010	Kim MA, Shim KB, Par JS, Oh EG, Shi SB, Par K, Lim CW (2014) Seasonal variation in the proximate composition, pH and glycogen content of oysters Crassostrea gigas collected in Geoje and Jaran Bay in Korea. Korean J Fish Aquat Sci 47:713-718.	eng	Kim MA, Shim KB, Par JS, Oh EG, Shi SB, Par K, Lim CW	Kim MA, Shim KB, Par JS, Oh EG, Shi SB, Par K, Lim CW	1.0	Kim MA, Shim KB, Par JS, Oh EG, Shi SB, Par K, Lim CW	1.0	Seasonal variation in the proximate composition, pH and glycogen content of oysters Crassostrea gigas collected in Geoje and Jaran Bay in Korea	Seasonal variation in the proximate composition, pH and glycogen content of oysters Crassostrea gigas collected in Geoje and Jaran Bay in Korea	1.0	Seasonal variation in the proximate composition, pH and glycogen content of oysters Crassostrea gigas collected in Geoje and Jaran Bay in Korea	1.0	2014	2014	1.0	2014	1.0	Korean J Fish Aquat Sci	Korean J Fish Aquat Sci	1.0	Korean J Fish Aquat Sci	1.0	47	47	1.0	47	1.0			1.0		1.0	713-718	713-718	1.0	713-718	1.0
474	DJTJBT_2021_v19n7_139_009	S. K. Ki, M. S. Lee & J. K. Paik. (2015). Perspective of ubiquitous healthcare system for elderly people. Journa lof Korean Society of Sport Policy. 13(2). 87-98.	eng	S. K. Ki, M. S. Lee & J. K. Paik	S. K. Ki, M. S. Lee & J. K. Paik	1.0	Ki, S, Lee, M, Paik, J	0.34375	Perspective of ubiquitous healthcare system for elderly people	Perspective of ubiquitous healthcare system for elderly people	1.0	Perspective of ubiquitous healthcare system for elderly people	1.0	2015	2015	1.0	2015	1.0	Journa lof Korean Society of Sport Policy	Journa lof Korean Society of Sport Policy	1.0	Journa lof Korean Society of Sport Policy	1.0	13	13	1.0	13	1.0	2	2	1.0	2	1.0	87-98	87-98	1.0	87-98	1.0
475	CCRTCN_2019_v31n3_277_004	Choi, S. H., Hwang, J. H., Heo, I., Kim, K. S., and Woo, W. T. (2018) Flexural Response of Negative Moment Region of Hybrid Prestressed Precast Concrete (HPPC) System. Journal of Architectural Institute of Korea 34(10), 3-10. (in Korean)	eng	Choi, S. H., Hwang, J. H., Heo, I., Kim, K. S., and Woo, W. T	Choi, S. H., Hwang, J. H., Heo, I., Kim, K. S., and Woo, W. T	1.0	Choi, S. H., Hwang, J. H., Heo, I., Kim, K. S., and Woo, W. T	1.0	Flexural Response of Negative Moment Region of Hybrid Prestressed Precast Concrete (HPPC) System	Flexural Response of Negative Moment Region of Hybrid Prestressed Precast Concrete (HPPC) System	1.0	Flexural Response of Negative Moment Region of Hybrid Prestressed Precast Concrete (HPPC) System	1.0	2018	2018	1.0	2018	1.0	Journal of Architectural Institute of Korea	Journal of Architectural Institute of Korea	1.0	Journal of Architectural Institute of Korea	1.0	34	34	1.0	34	1.0	10	10	1.0	10	1.0	3-10	3-10	1.0	3-10	1.0
476	ONOHQM_2021_v38n1_47_008	Grote FK, Oostdijk W, De Muinck Keizer-Schrama SM, van Dommelen P, van Buuren S, Dekker FW, et al. The diagnostic work up of growth failure in secondary health care; an evaluation of consensus guidelines. BMC Pediatr 2008;8:21.	eng	Grote FK, Oostdijk W, De Muinck Keizer-Schrama SM, van Dommelen P, van Buuren S, Dekker FW, et al	Grote FK, Oostdijk W, De Muinck Keizer-Schrama SM, van Dommelen P, van Buuren S, Dekker FW, et al	1.0	Grote FK, Oostdijk W, De Muinck Keizer-Schrama SM, van Dommelen P, van Buuren S, Dekker FW, et al	1.0	The diagnostic work up of growth failure in secondary health care; an evaluation of consensus guidelines	The diagnostic work up of growth failure in secondary health care; an evaluation of consensus guidelines	1.0	The diagnostic work up of growth failure in secondary health care; an evaluation of consensus guidelines	1.0	2008	2008	1.0	2008	1.0	BMC Pediatr	BMC Pediatr	1.0	BMC Pediatr	1.0	8	8	1.0	8	1.0			1.0		1.0	21	21	1.0	21	1.0
477	SMGGBH_2021_v1n2_13_035	Searcy, C. (2012). Corporate sustainability performance measurement systems: A review and research agenda. Journal of Business Ethics, 107(3), 239-253.	eng	Searcy, C	Searcy, C	1.0	Searcy, C	1.0	Corporate sustainability performance measurement systems: A review and research agenda	Corporate sustainability performance measurement systems: A review and research agenda	1.0	Corporate sustainability performance measurement systems: A review and research agenda	1.0	2012	2012	1.0	2012	1.0	Journal of Business Ethics	Journal of Business Ethics	1.0	Journal of Business Ethics	1.0	107	107	1.0	107	1.0	3	3	1.0	3	1.0	239-253	239-253	1.0	239-253	1.0
478	HOHHBZ_2020_v41n4_41_007	Kim SH, Kim WY, Lee PJ, Kuon DW, Kim YO. A Comparison of Nutritional Status Among Eight Constitutional Groups in Relation to Food Preference on the View Point of Constitutional Medicine. Korean J Nutr Soc 1985;18(2):155-166.	eng	Kim SH, Kim WY, Lee PJ, Kuon DW, Kim YO	Kim SH, Kim WY, Lee PJ, Kuon DW, Kim YO	1.0	Kim SH, Kim WY, Lee PJ, Kuon DW, Kim YO	1.0	A Comparison of Nutritional Status Among Eight Constitutional Groups in Relation to Food Preference on the View Point of Constitutional Medicine	A Comparison of Nutritional Status Among Eight Constitutional Groups in Relation to Food Preference on the View Point of Constitutional Medicine	1.0	A Comparison of Nutritional Status Among Eight Constitutional Groups in Relation to Food Preference on the View Point of Constitutional Medicine	1.0	1985	1985	1.0	1985	1.0	Korean J Nutr Soc	Korean J Nutr Soc	1.0	Korean J Nutr Soc	1.0	18	18	1.0	18	1.0	2	2	1.0	2	1.0	155-166	155-166	1.0	155-166	1.0
479	CJGHBH_2021_v25n2_12_003	Plessing, T., Kortschik, C., Peters, N., Mansour, M.S. and Cheng, R.K., "Measurements of the Turbulent Burning Velocity and the Structure of Premixed Flames on a Low-Swirl Burner," Proceedings of the Combustion Institute, Vol. 28, No. 1, pp. 359-366, 2000.	eng	Plessing, T., Kortschik, C., Peters, N., Mansour, M.S. and Cheng, R.K	Plessing, T., Kortschik, C., Peters, N., Mansour, M.S. and Cheng, R.K	1.0	Plessing, T., Kortschik, C., Peters, N., Mansour, M.S. and Cheng, R.K	1.0	Measurements of the Turbulent Burning Velocity and the Structure of Premixed Flames on a Low-Swirl Burner	Measurements of the Turbulent Burning Velocity and the Structure of Premixed Flames on a Low-Swirl Burner	1.0	Measurements of the Turbulent Burning Velocity and the Structure of Premixed Flames on a Low-Swirl Burner,' Proceedings of the Combustion Institute	0.7142857142857143	2000	2000	1.0	2000	1.0	Proceedings of the Combustion Institute	Proceedings of the Combustion Institute	1.0		0.0	28	28	1.0	28	1.0	1	1	1.0	1	1.0	359-366	359-366	1.0	359-366	1.0
480	MRJHBA_2021_v10n2_161_008	Kim S. Countermovement jump strategy changes with arm swing to modulate vertical force advantage. Korean Journal of Sport Biomechanics. 2017;27:141-7.	eng	Kim S	Kim S	1.0	Kim S	1.0	Countermovement jump strategy changes with arm swing to modulate vertical force advantage	Countermovement jump strategy changes with arm swing to modulate vertical force advantage	1.0	Countermovement jump strategy changes with arm swing to modulate vertical force advantage	1.0	2017	2017	1.0	2017	1.0	Korean Journal of Sport Biomechanics	Korean Journal of Sport Biomechanics	1.0	Korean Journal of Sport Biomechanics	1.0	27	27	1.0	27	1.0			1.0		1.0	141-147	141-147	1.0	141-147	1.0
481	HOJBC0_2021_v25n7_977_006	R. O. Chavez-Garcia and O. Aycard, "Multiple Sensor Fusion and Classification for Moving Object Detection and Tracking," in IEEE Transactions on Intelligent Transportation Systems, vol. 17, no. 2, pp. 525-534, Feb. 2016. doi:10.1109/TITS.2015.2479925.	eng	R. O. Chavez-Garcia and O. Aycard	R. O. Chavez-Garcia and O. Aycard	1.0	R. O. Chavez-Garcia and O. Aycard	1.0	Multiple Sensor Fusion and Classification for Moving Object Detection and Tracking	Multiple Sensor Fusion and Classification for Moving Object Detection and Tracking	1.0	Multiple Sensor Fusion and Classification for Moving Object Detection and Tracking	1.0	2016	2016	1.0	2016	1.0	IEEE Transactions on Intelligent Transportation Systems	IEEE Transactions on Intelligent Transportation Systems	1.0	IEEE Transactions on Intelligent Transportation Systems	1.0	17	17	1.0	17	1.0	2	2	1.0	2	1.0	525-534	525-534	1.0	525-534	1.0
482	E1MBB7_2021_v54n7_335_011	Plaks V, Kong N and Werb Z (2015) The cancer stem cell niche: how essential is the niche in regulating stemness of tumor cells? Cell Stem Cell 16, 225-238	eng	Plaks V, Kong N and Werb Z	Plaks V, Kong N and Werb Z	1.0	Plaks V, Kong N and Werb Z	1.0	The cancer stem cell niche: how essential is the niche in regulating stemness of tumor cells?	The cancer stem cell niche: how essential is the niche in regulating stemness of tumor cells?	1.0	The cancer stem cell niche: how essential is the niche in regulating stemness of tumor cells?	1.0	2015	2015	1.0	2015	1.0	Cell Stem Cell	Cell Stem Cell	1.0	Cell Stem Cell	1.0	16	16	1.0	16	1.0			1.0		1.0	225-238	225-238	1.0	225-238	1.0
483	E1KOBZ_2021_v15n6_2204_016	Y. Liu, L. Li, G. Alexandropoulos, and M. Pesavento, "Securing relay networks with artificial noise: An error performance-based approach," Entropy, vol. 19, no. 8, pp. 384, Jul. 2017.	eng	Y. Liu, L. Li, G. Alexandropoulos, and M. Pesavento	Y. Liu, L. Li, G. Alexandropoulos, and M. Pesavento	1.0	Y. Liu, L. Li, G. Alexandropoulos, and M. Pesavento	1.0	Securing relay networks with artificial noise: An error performance-based approach	Securing relay networks with artificial noise: An error performance-based approach	1.0	Securing relay networks with artificial noise: An error performance-based approach	1.0	2017	2017	1.0	2017	1.0	Entropy	Entropy	1.0	Entropy	1.0	19	19	1.0	19	1.0	8	8	1.0	8	1.0	384	384	1.0	384	1.0
484	KJKHEW_2021_v40n3_323_002	Chen, X., Tao, X., Cui, G. and Wang, F. (2011), "Comparison on general track spectrum for Chinese main railway lines and track spectrum of American railway lines", Adv. Mater. Res., 250, 3822-3826. https://doi.org/10.4028/www.scientific.net/AMR.250-253.3822.	eng	Chen, X., Tao, X., Cui, G. and Wang, F	Chen, X., Tao, X., Cui, G. and Wang, F	1.0	Chen, X., Tao, X., Cui, G. and Wang, F	1.0	Comparison on general track spectrum for Chinese main railway lines and track spectrum of American railway lines	Comparison on general track spectrum for Chinese main railway lines and track spectrum of American railway lines	1.0	Comparison on general track spectrum for Chinese main railway lines and track spectrum of American railway lines	1.0	2011	2011	1.0	2011	1.0	Adv. Mater. Res	Adv. Mater. Res	1.0	Adv. Mater. Res	1.0	250	250	1.0	250	1.0			1.0		1.0	3822-3826	3822-3826	1.0	3822-3826	1.0
485	E1PPBG_2021_v37n4_375_064	Tamai, K. and Ma, J. F. 2003. Characterization of silicon uptake by rice roots. New Phytol. 158:431-436.	eng	Tamai, K. and Ma, J. F	Tamai, K. and Ma, J. F	1.0	Tamai, K. and Ma, J. F	1.0	Characterization of silicon uptake by rice roots	Characterization of silicon uptake by rice roots	1.0	Characterization of silicon uptake by rice roots	1.0	2003	2003	1.0	2003	1.0	New Phytol	New Phytol	1.0	New Phytol	1.0	158	158	1.0	158	1.0			1.0		1.0	431-436	431-436	1.0	431-436	1.0
486	HBHHBP_2021_v32n1_28_029	Ghassabian A, Henrichs J, Tiemeier H. Impact of mild thyroid hormone deficiency in pregnancy on cognitive function in children: lessons from the Generation R Study. Best Pract Res Clin Endocrinol Metab 2014;28:221-232.	eng	Ghassabian A, Henrichs J, Tiemeier H	Ghassabian A, Henrichs J, Tiemeier H	1.0	Ghassabian A, Henrichs J, Tiemeier H	1.0	Impact of mild thyroid hormone deficiency in pregnancy on cognitive function in children: lessons from the Generation R Study	Impact of mild thyroid hormone deficiency in pregnancy on cognitive function in children: lessons from the Generation R Study	1.0	Impact of mild thyroid hormone deficiency in pregnancy on cognitive function in children: lessons from the Generation R Study	1.0	2014	2014	1.0	2014	1.0	Best Pract Res Clin Endocrinol Metab	Best Pract Res Clin Endocrinol Metab	1.0	Best Pract Res Clin Endocrinol Metab	1.0	28	28	1.0	28	1.0			1.0		1.0	221-232	221-232	1.0	221-232	1.0
487	E1SHA2_2021_v12n2_147_020	Oginni FO, Ugboko VI, Adewole RA. Knowledge, attitude, and practice of Nigerian commercial motorcyclists in the use of crash helmet and other safety measures. Traffic Inj Prev 2007;8(2):137-41.	eng	Oginni FO, Ugboko VI, Adewole RA	Oginni FO, Ugboko VI, Adewole RA	1.0	Oginni FO, Ugboko VI, Adewole RA	1.0	Knowledge, attitude, and practice of Nigerian commercial motorcyclists in the use of crash helmet and other safety measures	Knowledge, attitude, and practice of Nigerian commercial motorcyclists in the use of crash helmet and other safety measures	1.0	Knowledge, attitude, and practice of Nigerian commercial motorcyclists in the use of crash helmet and other safety measures	1.0	2007	2007	1.0	2007	1.0	Traffic Inj Prev	Traffic Inj Prev	1.0	Traffic Inj Prev	1.0	8	8	1.0	8	1.0	2	2	1.0	2	1.0	137-141	137-141	1.0	137-141	1.0
488	OMRHBN_2021_v32n2_40_003	Wang LT, Solberg TD, Medin PM, Boone R. Infrared patient positioning for stereotactic radiosurgery of extracranial tumors. Comput Biol Med. 2001;31:101-111.	eng	Wang LT, Solberg TD, Medin PM, Boone R	Wang LT, Solberg TD, Medin PM, Boone R	1.0	Wang LT, Solberg TD, Medin PM, Boone R	1.0	Infrared patient positioning for stereotactic radiosurgery of extracranial tumors	Infrared patient positioning for stereotactic radiosurgery of extracranial tumors	1.0	Infrared patient positioning for stereotactic radiosurgery of extracranial tumors	1.0	2001	2001	1.0	2001	1.0	Comput Biol Med	Comput Biol Med	1.0	Comput Biol Med	1.0	31	31	1.0	31	1.0			1.0		1.0	101-111	101-111	1.0	101-111	1.0
489	E1BJB7_2021_v44n7_425_027	Holzenberger, M., Dupont, J., Ducos, B., Leneuve, P., Geloen, A., Even, P.C., Cervera, P., and Le Bouc, Y. (2003). IGF-1 receptor regulates lifespan and resistance to oxidative stress in mice. Nature 421, 182-187.	eng	Holzenberger, M., Dupont, J., Ducos, B., Leneuve, P., Geloen, A., Even, P.C., Cervera, P., and Le Bouc, Y	Holzenberger, M., Dupont, J., Ducos, B., Leneuve, P., Geloen, A., Even, P.C., Cervera, P., and Le Bouc, Y	1.0	Holzenberger, M., Dupont, J., Ducos, B., Leneuve, P., Geloen, A., Even, P.C., Cervera, P., and Le Bouc, Y	1.0	IGF-1 receptor regulates lifespan and resistance to oxidative stress in mice	IGF-1 receptor regulates lifespan and resistance to oxidative stress in mice	1.0	IGF-1 receptor regulates lifespan and resistance to oxidative stress in mice	1.0	2003	2003	1.0	2003	1.0	Nature	Nature	1.0	Nature	1.0	421	421	1.0	421	1.0			1.0		1.0	182-187	182-187	1.0	182-187	1.0
490	KJKHFZ_2021_v28n1_121_053	Qu, S., Han, Y., Wu, Z. and Raza, H. (2020), "Consensus modeling with asymmetric cost based on data-driven robust optimization", Group Decision and Negotiation, 1-38. https://doi.org/10.1007/s10726-020-09707-w	eng	Qu, S., Han, Y., Wu, Z. and Raza, H	Qu, S., Han, Y., Wu, Z. and Raza, H	1.0	Qu, S., Han, Y., Wu, Z. and Raza, H	1.0	Consensus modeling with asymmetric cost based on data-driven robust optimization	Consensus modeling with asymmetric cost based on data-driven robust optimization	1.0	Consensus modeling with asymmetric cost based on data-driven robust optimization	1.0	2020	2020	1.0	2020	1.0	Group Decision and Negotiation	Group Decision and Negotiation	1.0	Group Decision and Negotiation	1.0			1.0		1.0			1.0		1.0	1-38	1-38	1.0	1-38	1.0
491	DHOBBA_2021_v54n4_265_014	Alaazi DA, Aganah GA. Understanding the slum-health conundrum in sub-Saharan Africa: a proposal for a rights-based approach to health promotion in slums. Glob Health Promot 2020;27(3):65-72.	eng	Alaazi DA, Aganah GA	Alaazi DA, Aganah GA	1.0	Alaazi DA, Aganah GA	1.0	Understanding the slum-health conundrum in sub-Saharan Africa: a proposal for a rights-based approach to health promotion in slums	Understanding the slum-health conundrum in sub-Saharan Africa: a proposal for a rights-based approach to health promotion in slums	1.0	Understanding the slum-health conundrum in sub-Saharan Africa: a proposal for a rights-based approach to health promotion in slums	1.0	2020	2020	1.0	2020	1.0	Glob Health Promot	Glob Health Promot	1.0	Glob Health Promot	1.0	27	27	1.0	27	1.0	3	3	1.0	3	1.0	65-72	65-72	1.0	65-72	1.0
492	DSOHBA_2021_v48n3_269_006	Berg T, Jonsson L, Engstrom M. Agreement between the Sunnybrook, House-Brackmann, and Yanagihara facial nerve grading systems in Bell's palsy. Otol Neurotol 2004;25:1020-6.	eng	Berg T, Jonsson L, Engstrom M	Berg T, Jonsson L, Engstrom M	1.0	Berg T, Jonsson L, Engstrom M	1.0	Agreement between the Sunnybrook, House-Brackmann, and Yanagihara facial nerve grading systems in Bell's palsy	Agreement between the Sunnybrook, House-Brackmann, and Yanagihara facial nerve grading systems in Bell's palsy	1.0	Agreement between the Sunnybrook, House-Brackmann, and Yanagihara facial nerve grading systems in Bell's palsy	1.0	2004	2004	1.0	2004	1.0	Otol Neurotol	Otol Neurotol	1.0	Otol Neurotol	1.0	25	25	1.0	25	1.0			1.0		1.0	1020-1026	1020-1026	1.0	1020-1026	1.0
493	DBSHCJ_2021_v36n3_465_028	L. A. Rubel and A. L. Shields, The second duals of certain spaces of analytic functions, J. Austral. Math. Soc. 11 (1970), 276-280.	eng	L. A. Rubel and A. L. Shields	L. A. Rubel and A. L. Shields	1.0	L. A. Rubel and A. L. Shields	1.0	The second duals of certain spaces of analytic functions	The second duals of certain spaces of analytic functions	1.0	The second duals of certain spaces of analytic functions	1.0	1970	1970	1.0	1970	1.0	J. Austral. Math. Soc	J. Austral. Math. Soc	1.0	J. Austral. Math. Soc	1.0	11	11	1.0	11	1.0			1.0		1.0	276-280	276-280	1.0	276-280	1.0
494	BDCHBX_2021_v20n2_67_012	Jha, R. and Pooja Kharga, "A Comparative Performance Analysis of Routing Protocols in MANET using NS3 Simulator", International Journal of Computer Network and Information Security, pp. 62-68, 2015.	eng	Jha, R. and Pooja Kharga	Jha, R. and Pooja Kharga	1.0	Jha, R. and Pooja Kharga	1.0	A Comparative Performance Analysis of Routing Protocols in MANET using NS3 Simulator	A Comparative Performance Analysis of Routing Protocols in MANET using NS3 Simulator	1.0	A Comparative Performance Analysis of Routing Protocols in MANET using NS3 Simulator	1.0	2015	2015	1.0	2015	1.0	International Journal of Computer Network and Information Security	International Journal of Computer Network and Information Security	1.0	International Journal of Computer Network and Information Security	1.0			1.0		1.0			1.0		1.0	62-68	62-68	1.0	62-68	1.0
495	OTSBB9_2021_v20n3_1_008	Cinar et al., "Machine Learning in Predictive Maintenance towards Sustainable Smart Manufacturing in Industry 4.0", Open Access Journal, Vol.12, No.19, 2020, 1-42.	eng	Cinar et al	Cinar et al	1.0	Cinar et al	1.0	Machine Learning in Predictive Maintenance towards Sustainable Smart Manufacturing in Industry 4.0	Machine Learning in Predictive Maintenance towards Sustainable Smart Manufacturing in Industry 4.0	1.0	Machine Learning in Predictive Maintenance towards Sustainable Smart Manufacturing in Industry 4.0	1.0	2020	2020	1.0	2020	1.0	Open Access Journal	Open Access Journal	1.0	Open Access Journal	1.0	12	12	1.0	12	1.0	19	19	1.0	19	1.0	1-42	1-42	1.0	1-42	1.0
[truncated: 12,393 more rows]

## Sheet: ONLY_ENG_REF
REF_CNT	REF_ID	REF	LANG	AUT_ANSWER	AUT_BERT-REF1	Levenshtein distance	AUT_GROBID	Levenshtein distance	TIT_ANSWER	TIT_BERT-REF1	Levenshtein distance	TIT_GROBID	Levenshtein distance	YEAR_ANSWER	YEAR_BERT-REF1	Levenshtein distance	YEAR_GROBID	Levenshtein distance	JOU_ANSWER	JOU_BERT-REF1	Levenshtein distance	JOU_GROBID	Levenshtein distance	VOL_ANSWER	VOL_BERT-REF1	Levenshtein distance	VOL_GROBID	Levenshtein distance	ISS_ANSWER	ISS_BERT-REF1	Levenshtein distance	ISS_GROBID	Levenshtein distance	PAGE_ANSWER	PAGE_BERT-REF1	Levenshtein distance	PAGE_GROBID	Levenshtein distance
[truncated: 9,540 more rows]

[truncated: 1 more sheets: WITHOUT_ENG_REF]
